# Supplementary material for: GhSWEET42 Regulates Flowering Time under Long-Day Conditions in Arabidopsis thaliana
Source: Plants (Basel). 2024 Aug 6;13(16):2181. doi: 10.3390/plants13162181 (PMC11360393; doi:10.3390/plants13162181)
Supplement: Supplementary file 1 [file plants-13-02181-s001.zip › Table S1.xlsx]

## Sheet: Sheet1
Table S1 Differently expressed genes identified between WT and GhSWEET42-OE plants
id	baseMean	foldChange(OE/WT)	log2FoldChange	pval	padj	Regulation	Chromosome	Start Site	End Site	Direction	Length	Name	GO	KEGG	Description	BP	CC	MF	Pathway
AT5G48850	1221.18	9.3333	3.2224	8.199e-42	1.599e-37	Up Regulation	Chr5	19805437	19807853	-	1214	ATSDI1	GO:0010438;GO:0010438;GO:0010439;GO:0010439;GO:0017053;GO:0010438;GO:0005515;GO:0010439;GO:0010438;GO:0010438;GO:0006792;GO:0010438;GO:0010439;GO:0010438;GO:0010438;GO:0010439;GO:0005634;	-	Tetratricopeptide repeat (TPR)-like superfamily protein	GO:0010438//cellular response to sulfur starvation;GO:0010438//cellular response to sulfur starvation;GO:0010439//regulation of glucosinolate biosynthetic process;GO:0010439//regulation of glucosinolate biosynthetic process;GO:0010438//cellular response to sulfur starvation;GO:0010439//regulation of glucosinolate biosynthetic process;GO:0010438//cellular response to sulfur starvation;GO:0010438//…	GO:0017053//transcription repressor complex;GO:0005634//nucleus;	GO:0005515//protein binding;	-
AT3G51440	214.008	5.5788	2.48	2.088e-33	2.036e-29	Up Regulation	Chr3	19089026	19090662	+	1329	-	GO:0005783;GO:0009751;GO:0009753;GO:0009753;GO:0009615;GO:0009507;GO:0009723;GO:0009723;GO:0005783;GO:0009611;GO:0009620;GO:0009615;GO:0009620;GO:0009058;	-	Calcium-dependent phosphotriesterase superfamily protein	GO:0009751//response to salicylic acid;GO:0009753//response to jasmonic acid;GO:0009753//response to jasmonic acid;GO:0009615//response to virus;GO:0009723//response to ethylene;GO:0009723//response to ethylene;GO:0009611//response to wounding;GO:0009620//response to fungus;GO:0009615//response to virus;GO:0009620//response to fungus;GO:0009058//biosynthetic process;	GO:0005783//endoplasmic reticulum;GO:0009507//chloroplast;GO:0005783//endoplasmic reticulum;	-	-
AT3G49570	596.376	6.4654	2.6927	1.03e-30	6.696e-27	Up Regulation	Chr3	18372404	18373147	-	744	LSU3	GO:0003674;GO:0005575;GO:0098869;GO:0098869;	-	response to low sulfur 3	GO:0098869//cellular oxidant detoxification;GO:0098869//cellular oxidant detoxification;	GO:0005575//cellular_component;	GO:0003674//molecular_function;	-
AT1G15520	519.141	8.2752	3.0488	6.295e-30	3.069e-26	Up Regulation	Chr1	5331858	5338326	-	4641	ABCG40	GO:0090332;GO:0080168;GO:0009408;GO:0042631;GO:0009738;GO:0042626;GO:0009737;GO:0098739;GO:0098739;GO:0009737;GO:0046865;GO:0010193;GO:0005886;GO:0055085;GO:0009737;GO:0042631;GO:0005739;GO:0005515;GO:0009738;GO:0015692;GO:0009414;GO:0010193;GO:0042626;GO:0009753;GO:0009738;GO:0015562;GO:0009751;GO:0002229;GO:0042631;GO:0005886;GO:0002229;GO:0055085;GO:0009723;GO:0042626;GO:0010496;GO:0009738;GO:…	-	pleiotropic drug resistance 12	GO:0090332//stomatal closure;GO:0080168//abscisic acid transport;GO:0009408//response to heat;GO:0042631//cellular response to water deprivation;GO:0009738//abscisic acid-activated signaling pathway;GO:0009737//response to abscisic acid;GO:0098739//import across plasma membrane;GO:0098739//import across plasma membrane;GO:0009737//response to abscisic acid;GO:0046865//terpenoid transport;GO:00101…	GO:0005886//plasma membrane;GO:0005739//mitochondrion;GO:0005886//plasma membrane;	GO:0042626//ATPase-coupled transmembrane transporter activity;GO:0005515//protein binding;GO:0042626//ATPase-coupled transmembrane transporter activity;GO:0015562//efflux transmembrane transporter activity;GO:0042626//ATPase-coupled transmembrane transporter activity;GO:0005515//protein binding;	-
AT4G20820	205.828	9.2017	3.2019	1.324e-27	5.164e-24	Up Regulation	Chr4	11150049	11152003	+	1955	-	GO:0071949;GO:0009507;GO:0071949;GO:0005618;	-	FAD-binding Berberine family protein	-	GO:0009507//chloroplast;GO:0005618//cell wall;	GO:0071949//FAD binding;GO:0071949//FAD binding;	-
AT1G21310	2483.17	11.2047	3.486	7.732e-25	2.513e-21	Up Regulation	Chr1	7453245	7455009	-	1654	EXT3	GO:0009664;GO:0009664;GO:0005199;	-	extensin 3	GO:0009664//plant-type cell wall organization;GO:0009664//plant-type cell wall organization;	-	GO:0005199//structural constituent of cell wall;	-
AT1G36370	4165.29	3.7571	1.9096	8.609e-23	2.398e-19	Up Regulation	Chr1	13696042	13698739	-	2158	SHM7	GO:0019264;GO:0019264;GO:0006730;GO:0005634;GO:0050897;GO:0044030;GO:0046655;GO:0006565;GO:0046500;GO:0044030;GO:0009507;GO:0044030;GO:0006565;GO:0006565;GO:0070905;GO:0008270;GO:0046500;GO:0005737;GO:0035999;GO:0044030;GO:0046655;GO:0019264;GO:0055063;GO:0046686;GO:0030170;GO:0006730;GO:0004372;GO:0035999;GO:0046653;GO:0046653;	K00600	serine hydroxymethyltransferase 7	GO:0019264//glycine biosynthetic process from serine;GO:0019264//glycine biosynthetic process from serine;GO:0006730//one-carbon metabolic process;GO:0044030//regulation of DNA methylation;GO:0046655//folic acid metabolic process;GO:0006565//L-serine catabolic process;GO:0046500//S-adenosylmethionine metabolic process;GO:0044030//regulation of DNA methylation;GO:0044030//regulation of DNA methyla…	GO:0005634//nucleus;GO:0009507//chloroplast;GO:0005737//cytoplasm;	GO:0050897//cobalt ion binding;GO:0070905//serine binding;GO:0008270//zinc ion binding;GO:0030170//pyridoxal phosphate binding;GO:0004372//glycine hydroxymethyltransferase activity;	ko00670(One carbon pool by folate);ko00630(Glyoxylate and dicarboxylate metabolism);ko00460(Cyanoamino acid metabolism);ko00260(Glycine, serine and threonine metabolism)
AT1G10070	183.523	19.7034	4.3004	7.533e-22	1.836e-18	Up Regulation	Chr1	3288087	3290471	+	1752	BCAT-2	GO:0052654;GO:0009097;GO:0009507;GO:0009098;GO:0004084;GO:0005737;GO:0052655;GO:0009099;GO:0009098;GO:0009507;GO:0009099;GO:0009098;GO:0004084;GO:0005829;GO:0009097;GO:0009097;GO:0052656;GO:0009507;GO:0009099;GO:0071669;	K00826	branched-chain amino acid transaminase 2	GO:0009097//isoleucine biosynthetic process;GO:0009098//leucine biosynthetic process;GO:0009099//valine biosynthetic process;GO:0009098//leucine biosynthetic process;GO:0009099//valine biosynthetic process;GO:0009098//leucine biosynthetic process;GO:0009097//isoleucine biosynthetic process;GO:0009097//isoleucine biosynthetic process;GO:0009099//valine biosynthetic process;GO:0071669//plant-type c…	GO:0009507//chloroplast;GO:0005737//cytoplasm;GO:0009507//chloroplast;GO:0005829//cytosol;GO:0009507//chloroplast;	GO:0052654//L-leucine transaminase activity;GO:0004084//branched-chain-amino-acid transaminase activity;GO:0052655//L-valine transaminase activity;GO:0004084//branched-chain-amino-acid transaminase activity;GO:0052656//L-isoleucine transaminase activity;	ko00966(Glucosinolate biosynthesis);ko00770(Pantothenate and CoA biosynthesis);ko00290(Valine, leucine and isoleucine biosynthesis);ko00280(Valine, leucine and isoleucine degradation);ko00270(Cysteine and methionine metabolism)
AT4G23700	391.405	36.5922	5.1935	1.983e-21	4.297e-18	Up Regulation	Chr4	12342376	12346051	-	2817	CHX17	GO:0015385;GO:0012505;GO:0006623;GO:0005634;GO:0006623;GO:0015299;GO:0006885;GO:0005634;GO:0006812;GO:0005451;GO:0005770;GO:0006885;	-	cation/H+ exchanger 17	GO:0006623//protein targeting to vacuole;GO:0006623//protein targeting to vacuole;GO:0006885//regulation of pH;GO:0006812//cation transport;GO:0006885//regulation of pH;	GO:0012505//endomembrane system;GO:0005634//nucleus;GO:0005634//nucleus;GO:0005770//late endosome;	GO:0015385//sodium:proton antiporter activity;GO:0015299//solute:proton antiporter activity;GO:0005451//monovalent cation:proton antiporter activity;	-
AT3G01420	314.252	562.691	9.1362	2.581e-21	5.033e-18	Up Regulation	Chr3	159450	162905	-	2338	DOX1	GO:0020037;GO:0001561;GO:1902609;GO:0042742;GO:0008219;GO:0009627;GO:0009627;GO:0006629;GO:0042742;GO:0001561;GO:0034614;GO:0071732;GO:0071732;GO:0009627;GO:0009737;GO:1902609;GO:1902609;GO:0001561;GO:0016702;GO:0042742;GO:0050832;GO:0071446;GO:0050832;GO:0005576;GO:0012511;GO:0009751;GO:0034614;GO:0050832;GO:0001561;GO:0071446;GO:1902609;GO:0034614;GO:0006979;GO:0009737;GO:0071732;	K10529	Peroxidase superfamily protein	GO:0001561//fatty acid alpha-oxidation;GO:1902609//(R)-2-hydroxy-alpha-linolenic acid biosynthetic process;GO:0042742//defense response to bacterium;GO:0008219//cell death;GO:0009627//systemic acquired resistance;GO:0009627//systemic acquired resistance;GO:0006629//lipid metabolic process;GO:0042742//defense response to bacterium;GO:0001561//fatty acid alpha-oxidation;GO:0034614//cellular respons…	GO:0005576//extracellular region;GO:0012511//monolayer-surrounded lipid storage body;	GO:0020037//heme binding;GO:0016702//oxidoreductase activity, acting on single donors with incorporation of molecular oxygen, incorporation of two atoms of oxygen;	ko00592(alpha-Linolenic acid metabolism)
AT5G46050	317.204	8.4398	3.0772	8.517e-21	1.51e-17	Up Regulation	Chr5	18674968	18679191	-	2186	PTR3	GO:0005634;GO:0009737;GO:0042538;GO:0022857;GO:0042938;GO:0009737;GO:0080053;GO:0042939;GO:0042937;GO:0009753;GO:0009751;GO:0042742;GO:0080052;GO:0009753;GO:0042937;GO:0055085;GO:0055085;GO:0042742;GO:0042742;GO:0042538;GO:0043201;GO:0009611;	-	peptide transporter 3	GO:0009737//response to abscisic acid;GO:0042538//hyperosmotic salinity response;GO:0042938//dipeptide transport;GO:0009737//response to abscisic acid;GO:0080053//response to phenylalanine;GO:0042939//tripeptide transport;GO:0009753//response to jasmonic acid;GO:0009751//response to salicylic acid;GO:0042742//defense response to bacterium;GO:0080052//response to histidine;GO:0009753//response to …	GO:0005634//nucleus;	GO:0022857//transmembrane transporter activity;GO:0042937//tripeptide transmembrane transporter activity;GO:0042937//tripeptide transmembrane transporter activity;	-
AT5G63850	391.102	0.08299	-3.591	6.912e-20	1.123e-16	Down Regulation	Chr5	25550937	25553656	+	2101	AAP4	GO:0009414;GO:0005886;GO:0015175;GO:0009414;GO:0006865;GO:0015171;GO:0015399;GO:0055085;GO:0015172;GO:0055085;GO:0009414;GO:0005886;	-	amino acid permease 4	GO:0009414//response to water deprivation;GO:0009414//response to water deprivation;GO:0006865//amino acid transport;GO:0055085//transmembrane transport;GO:0055085//transmembrane transport;GO:0009414//response to water deprivation;	GO:0005886//plasma membrane;GO:0005886//plasma membrane;	GO:0015175//neutral amino acid transmembrane transporter activity;GO:0015171//amino acid transmembrane transporter activity;GO:0015399//primary active transmembrane transporter activity;GO:0015172//acidic amino acid transmembrane transporter activity;	-
AT5G42830	600.554	3.4001	1.7656	3.451e-18	5.178e-15	Up Regulation	Chr5	17176293	17178130	+	1668	-	GO:0005829;GO:0005737;GO:0016747;	-	HXXXD-type acyl-transferase family protein	-	GO:0005829//cytosol;GO:0005737//cytoplasm;	GO:0016747//acyltransferase activity, transferring groups other than amino-acyl groups;	-
AT5G64190	180.235	37.4614	5.2273	4.019e-18	5.598e-15	Up Regulation	Chr5	25679425	25681265	+	1628	-	GO:0008150;GO:0003674;GO:0005739;GO:0005739;	-	neuronal PAS domain protein	GO:0008150//biological_process;	GO:0005739//mitochondrion;GO:0005739//mitochondrion;	GO:0003674//molecular_function;	-
AT5G57220	220.324	4.2508	2.0877	6.505e-18	8.457e-15	Up Regulation	Chr5	23187840	23189902	+	1768	CYP81F2	GO:0050832;GO:0050832;GO:0042343;GO:0042343;GO:0009759;GO:0019760;GO:0009682;GO:0016020;GO:0009759;GO:0019760;GO:0071456;GO:0042742;GO:0009759;GO:0052544;GO:0002213;GO:0071456;GO:0052544;GO:0071456;GO:0042742;GO:0071456;GO:0009682;GO:0050832;GO:0005506;GO:0050832;GO:0002213;GO:0020037;GO:0002213;GO:0050832;GO:0009617;GO:0009617;GO:0016709;GO:0009682;GO:0009759;GO:0019760;GO:0042343;GO:0042742;GO:…	K00517	cytochrome P450, family 81, subfamily F, polypeptide 2	GO:0050832//defense response to fungus;GO:0050832//defense response to fungus;GO:0042343//indole glucosinolate metabolic process;GO:0042343//indole glucosinolate metabolic process;GO:0009759//indole glucosinolate biosynthetic process;GO:0019760//glucosinolate metabolic process;GO:0009682//induced systemic resistance;GO:0009759//indole glucosinolate biosynthetic process;GO:0019760//glucosinolate m…	GO:0016020//membrane;	GO:0005506//iron ion binding;GO:0020037//heme binding;GO:0016709//oxidoreductase activity, acting on paired donors, with incorporation or reduction of molecular oxygen, NAD(P)H as one donor, and incorporation of one atom of oxygen;	-
AT1G67980	364.149	41.9791	5.3916	1.122e-17	1.367e-14	Up Regulation	Chr1	25487682	25489312	+	1119	CCOAMT	GO:0008171;GO:0008757;GO:0042409;GO:0009809;GO:0009507;GO:0009809;GO:0009809;GO:0032259;GO:0009809;GO:0005737;GO:0042409;GO:0005829;GO:0042409;	K00588	caffeoyl-CoA 3-O-methyltransferase	GO:0009809//lignin biosynthetic process;GO:0009809//lignin biosynthetic process;GO:0009809//lignin biosynthetic process;GO:0032259//methylation;GO:0009809//lignin biosynthetic process;	GO:0009507//chloroplast;GO:0005737//cytoplasm;GO:0005829//cytosol;	GO:0008171//O-methyltransferase activity;GO:0008757//S-adenosylmethionine-dependent methyltransferase activity;GO:0042409//caffeoyl-CoA O-methyltransferase activity;GO:0042409//caffeoyl-CoA O-methyltransferase activity;GO:0042409//caffeoyl-CoA O-methyltransferase activity;	ko00945(Stilbenoid, diarylheptanoid and gingerol biosynthesis);ko00941(Flavonoid biosynthesis);ko00940(Phenylpropanoid biosynthesis)
AT5G64260	581.096	2.5545	1.353	2.352e-17	2.698e-14	Up Regulation	Chr5	25703649	25705339	+	1691	EXL2	GO:0009506;GO:0071456;GO:0003674;GO:0071456;GO:0071456;GO:0009507;GO:0005794;GO:0009536;GO:0005618;GO:0009505;GO:0071456;GO:0005829;	-	EXORDIUM like 2	GO:0071456//cellular response to hypoxia;GO:0071456//cellular response to hypoxia;GO:0071456//cellular response to hypoxia;GO:0071456//cellular response to hypoxia;	GO:0009506//plasmodesma;GO:0009507//chloroplast;GO:0005794//Golgi apparatus;GO:0009536//plastid;GO:0005618//cell wall;GO:0009505//plant-type cell wall;GO:0005829//cytosol;	GO:0003674//molecular_function;	-
AT1G58225	878.339	3.2765	1.7122	3.219e-17	3.488e-14	Up Regulation	Chr1	21564111	21565261	+	792	-	GO:0003674;GO:0005739;GO:0005739;GO:0008150;	-	hypothetical protein	GO:0008150//biological_process;	GO:0005739//mitochondrion;GO:0005739//mitochondrion;	GO:0003674//molecular_function;	-
AT1G26380	336.164	10.545	3.3985	4.345e-17	4.46e-14	Up Regulation	Chr1	9126737	9128568	-	1832	-	GO:0071456;GO:0071949;GO:0005783;GO:0071456;GO:0005737;GO:0071456;GO:0071456;GO:0071949;GO:0005618;	-	FAD-binding Berberine family protein	GO:0071456//cellular response to hypoxia;GO:0071456//cellular response to hypoxia;GO:0071456//cellular response to hypoxia;GO:0071456//cellular response to hypoxia;	GO:0005783//endoplasmic reticulum;GO:0005737//cytoplasm;GO:0005618//cell wall;	GO:0071949//FAD binding;GO:0071949//FAD binding;	-
AT3G51430	700.503	2.7531	1.461	5.079e-17	4.952e-14	Up Regulation	Chr3	19086344	19088150	+	1561	YLS2	GO:0009615;GO:0009723;GO:0005783;GO:0005783;GO:0009620;GO:0009620;GO:0009058;GO:0005829;GO:0009723;GO:0009751;GO:0009507;GO:0016844;GO:0009615;GO:0009753;GO:0009753;GO:0009507;	-	Calcium-dependent phosphotriesterase superfamily protein	GO:0009615//response to virus;GO:0009723//response to ethylene;GO:0009620//response to fungus;GO:0009620//response to fungus;GO:0009058//biosynthetic process;GO:0009723//response to ethylene;GO:0009751//response to salicylic acid;GO:0009615//response to virus;GO:0009753//response to jasmonic acid;GO:0009753//response to jasmonic acid;	GO:0005783//endoplasmic reticulum;GO:0005783//endoplasmic reticulum;GO:0005829//cytosol;GO:0009507//chloroplast;GO:0009507//chloroplast;	GO:0016844//strictosidine synthase activity;	-
AT1G13340	252.01	6.7581	2.7566	2.678e-16	2.487e-13	Up Regulation	Chr1	4569448	4571229	-	1590	-	GO:0006979;GO:0015031;GO:0008104;	-	Regulator of Vps4 activity in the MVB pathway protein	GO:0006979//response to oxidative stress;GO:0015031//protein transport;GO:0008104//protein localization;	-	-	-
AT3G18250	161.486	20.7979	4.3784	4.784e-16	4.241e-13	Up Regulation	Chr3	6258060	6258426	-	367	-	GO:0003674;GO:0008150;GO:0005783;	-	Putative membrane lipoprotein	GO:0008150//biological_process;	GO:0005783//endoplasmic reticulum;	GO:0003674//molecular_function;	-
AT1G26420	231.838	8.5917	3.1029	8.958e-16	7.595e-13	Up Regulation	Chr1	9141519	9143336	-	1818	-	GO:0005737;GO:0005618;GO:0071949;GO:0071949;	-	FAD-binding Berberine family protein	-	GO:0005737//cytoplasm;GO:0005618//cell wall;	GO:0071949//FAD binding;GO:0071949//FAD binding;	-
AT5G39610	140.554	14.5109	3.8591	9.947e-16	8.083e-13	Up Regulation	Chr5	15858398	15859911	-	1312	NAC6	GO:1900057;GO:0009723;GO:0005515;GO:0045893;GO:0010468;GO:0048527;GO:1900057;GO:0009723;GO:0045893;GO:0000976;GO:0043068;GO:0045893;GO:0010029;GO:0010150;GO:1900057;GO:0009733;GO:0010150;GO:1900057;GO:0080187;GO:1900057;GO:0048527;GO:1900057;GO:0042803;GO:0042542;GO:0010150;GO:0005634;GO:1904250;GO:1904250;GO:0043068;GO:0010150;GO:1900057;GO:0009737;GO:0009651;GO:1904250;GO:0005515;GO:0003700;GO:…	-	NAC domain containing protein 6	GO:1900057//positive regulation of leaf senescence;GO:0009723//response to ethylene;GO:0045893//positive regulation of transcription, DNA-templated;GO:0010468//regulation of gene expression;GO:0048527//lateral root development;GO:1900057//positive regulation of leaf senescence;GO:0009723//response to ethylene;GO:0045893//positive regulation of transcription, DNA-templated;GO:0043068//positive reg…	GO:0005634//nucleus;GO:0005634//nucleus;GO:0005634//nucleus;	GO:0005515//protein binding;GO:0000976//transcription cis-regulatory region binding;GO:0042803//protein homodimerization activity;GO:0005515//protein binding;GO:0003700//DNA-binding transcription factor activity;GO:0000976//transcription cis-regulatory region binding;GO:0043565//sequence-specific DNA binding;GO:0000976//transcription cis-regulatory region binding;GO:0000976//transcription cis-reg…	-
AT5G47220	507.436	3.5986	1.8474	1.222e-15	9.536e-13	Up Regulation	Chr5	19171643	19172956	-	1314	ERF2	GO:0009864;GO:0009864;GO:0005634;GO:0005634;GO:0009873;GO:0006355;GO:0000976;GO:0045893;GO:0000976;GO:0045893;GO:0009873;GO:0009873;GO:0000976;GO:0006355;GO:0003700;GO:0009864;GO:0009864;GO:0010087;GO:0006355;GO:0010200;GO:0009873;GO:0000976;GO:0045893;GO:0003677;GO:0045893;GO:0009873;GO:0003700;GO:0000976;GO:0009873;GO:0006355;GO:0000976;GO:0045893;GO:0009864;GO:0051301;GO:0000976;GO:0045893;GO:…	K14517	ethylene responsive element binding factor 2	GO:0009864//induced systemic resistance, jasmonic acid mediated signaling pathway;GO:0009864//induced systemic resistance, jasmonic acid mediated signaling pathway;GO:0009873//ethylene-activated signaling pathway;GO:0006355//regulation of transcription, DNA-templated;GO:0045893//positive regulation of transcription, DNA-templated;GO:0045893//positive regulation of transcription, DNA-templated;GO:…	GO:0005634//nucleus;GO:0005634//nucleus;GO:0005622//intracellular anatomical structure;GO:0005634//nucleus;	GO:0000976//transcription cis-regulatory region binding;GO:0000976//transcription cis-regulatory region binding;GO:0000976//transcription cis-regulatory region binding;GO:0003700//DNA-binding transcription factor activity;GO:0000976//transcription cis-regulatory region binding;GO:0003677//DNA binding;GO:0003700//DNA-binding transcription factor activity;GO:0000976//transcription cis-regulatory re…	ko04075(Plant hormone signal transduction)
AT1G13520	98.4858	64.6287	6.0141	1.343e-15	1.007e-12	Up Regulation	Chr1	4631633	4633299	-	1464	-	GO:0005575;GO:0003674;	-	hypothetical protein (DUF1262)	-	GO:0005575//cellular_component;	GO:0003674//molecular_function;	-
AT4G37010	75.8577	11.4304	3.5148	3.811e-15	2.752e-12	Up Regulation	Chr4	17444129	17445615	+	1031	CEN2	GO:0005814;GO:0005509;GO:0007099;GO:0006281;GO:0005509;GO:0000278;GO:0007099;GO:0007099;GO:0005813;GO:0005814;GO:0006281;GO:0006281;GO:0005737;	K13448	centrin 2	GO:0007099//centriole replication;GO:0006281//DNA repair;GO:0000278//mitotic cell cycle;GO:0007099//centriole replication;GO:0007099//centriole replication;GO:0006281//DNA repair;GO:0006281//DNA repair;	GO:0005814//centriole;GO:0005813//centrosome;GO:0005814//centriole;GO:0005737//cytoplasm;	GO:0005509//calcium ion binding;GO:0005509//calcium ion binding;	ko04626(Plant-pathogen interaction)
AT5G39520	155.458	58.5329	5.8712	4.995e-15	3.479e-12	Up Regulation	Chr5	15823735	15825566	-	1028	-	GO:0005634;GO:0005515;GO:0009737;GO:0009507;GO:0010150;GO:0009737;GO:0010150;	-	hypothetical protein (DUF1997)	GO:0009737//response to abscisic acid;GO:0010150//leaf senescence;GO:0009737//response to abscisic acid;GO:0010150//leaf senescence;	GO:0005634//nucleus;GO:0009507//chloroplast;	GO:0005515//protein binding;	-
AT1G51890	644.604	10.3015	3.3648	5.797e-15	3.898e-12	Up Regulation	Chr1	19274604	19278798	-	3339	-	GO:0106311;GO:0042742;GO:0006468;GO:0042742;GO:0004672;GO:0042742;GO:0016301;GO:0005515;GO:0005515;GO:0005515;GO:0004672;GO:0006468;GO:0106310;GO:0004672;GO:0005515;GO:0106311;GO:0005515;GO:0106310;GO:0005515;GO:0006468;GO:0106310;GO:0005515;GO:0106311;GO:0005634;	-	Leucine-rich repeat protein kinase family protein	GO:0042742//defense response to bacterium;GO:0006468//protein phosphorylation;GO:0042742//defense response to bacterium;GO:0042742//defense response to bacterium;GO:0006468//protein phosphorylation;GO:0006468//protein phosphorylation;	GO:0005634//nucleus;	GO:0004672//protein kinase activity;GO:0016301//kinase activity;GO:0005515//protein binding;GO:0005515//protein binding;GO:0005515//protein binding;GO:0004672//protein kinase activity;GO:0106310//protein serine kinase activity;GO:0004672//protein kinase activity;GO:0005515//protein binding;GO:0005515//protein binding;GO:0106310//protein serine kinase activity;GO:0005515//protein binding;GO:010631…	-
AT2G19190	233.854	8.6145	3.1068	6.164e-15	4.007e-12	Up Regulation	Chr2	8326049	8329944	-	2700	FRK1	GO:0005515;GO:0042742;GO:0005576;GO:0016301;GO:0006468;GO:0005515;GO:0042742;GO:0042742;GO:0006468;GO:0006468;GO:0005515;GO:0005515;	K16224	FLG22-induced receptor-like kinase 1	GO:0042742//defense response to bacterium;GO:0006468//protein phosphorylation;GO:0042742//defense response to bacterium;GO:0042742//defense response to bacterium;GO:0006468//protein phosphorylation;GO:0006468//protein phosphorylation;	GO:0005576//extracellular region;	GO:0005515//protein binding;GO:0016301//kinase activity;GO:0005515//protein binding;GO:0005515//protein binding;GO:0005515//protein binding;	ko04626(Plant-pathogen interaction);ko04016(MAPK signaling pathway - plant)
AT5G08240	311.523	5.4968	2.4586	7.925e-15	4.986e-12	Up Regulation	Chr5	2650837	2652535	-	1521	-	GO:0008150;GO:0005739;GO:0003674;	-	transmembrane protein	GO:0008150//biological_process;	GO:0005739//mitochondrion;	GO:0003674//molecular_function;	-
AT1G66700	106.98	21.2526	4.4096	9.336e-15	5.69e-12	Up Regulation	Chr1	24873206	24874766	-	1476	PXMT1	GO:0035195;GO:0080027;GO:2000280;GO:0035195;GO:0080027;GO:0042742;GO:0032259;GO:0010029;GO:0008757;GO:0008757;GO:0010029;GO:0005634;GO:0002238;GO:1900140;GO:0035195;GO:0042742;GO:0002238;GO:0009617;GO:0035195;GO:0009751;GO:2000280;GO:0042742;GO:0035195;GO:0035195;GO:0009617;GO:0002238;GO:0009416;GO:1900140;	-	S-adenosyl-L-methionine-dependent methyltransferases superfamily protein	GO:0035195//gene silencing by miRNA;GO:0080027//response to herbivore;GO:2000280//regulation of root development;GO:0035195//gene silencing by miRNA;GO:0080027//response to herbivore;GO:0042742//defense response to bacterium;GO:0032259//methylation;GO:0010029//regulation of seed germination;GO:0010029//regulation of seed germination;GO:0002238//response to molecule of fungal origin;GO:1900140//re…	GO:0005634//nucleus;	GO:0008757//S-adenosylmethionine-dependent methyltransferase activity;GO:0008757//S-adenosylmethionine-dependent methyltransferase activity;	-
AT5G11210	70.1346	40.9413	5.3555	1.783e-14	1.054e-11	Up Regulation	Chr5	3571020	3574817	-	3504	GLR2.5	GO:0005217;GO:0005886;GO:0005886;GO:0005886;GO:0005886;GO:0005886;GO:0038023;GO:0007186;GO:0071230;GO:0009416;GO:0008066;GO:0005886;GO:0005886;GO:0006816;GO:0071230;GO:0015276;GO:0005886;GO:0005886;GO:0005886;GO:0019722;GO:0015276;GO:0005886;GO:0004930;GO:0071230;GO:0005262;GO:0005886;GO:0005886;GO:0006874;	K05387	glutamate receptor 2.5	GO:0007186//G protein-coupled receptor signaling pathway;GO:0071230//cellular response to amino acid stimulus;GO:0009416//response to light stimulus;GO:0006816//calcium ion transport;GO:0071230//cellular response to amino acid stimulus;GO:0019722//calcium-mediated signaling;GO:0071230//cellular response to amino acid stimulus;GO:0006874//cellular calcium ion homeostasis;	GO:0005886//plasma membrane;GO:0005886//plasma membrane;GO:0005886//plasma membrane;GO:0005886//plasma membrane;GO:0005886//plasma membrane;GO:0005886//plasma membrane;GO:0005886//plasma membrane;GO:0005886//plasma membrane;GO:0005886//plasma membrane;GO:0005886//plasma membrane;GO:0005886//plasma membrane;GO:0005886//plasma membrane;GO:0005886//plasma membrane;	GO:0005217//intracellular ligand-gated ion channel activity;GO:0038023//signaling receptor activity;GO:0008066//glutamate receptor activity;GO:0015276//ligand-gated ion channel activity;GO:0015276//ligand-gated ion channel activity;GO:0004930//G protein-coupled receptor activity;GO:0005262//calcium channel activity;	-
AT1G14870	321.131	8.2984	3.0528	2.324e-14	1.333e-11	Up Regulation	Chr1	5128344	5129731	-	1092	PCR2	GO:0005886;GO:0006979;GO:0005886;GO:0003674;GO:0005886;GO:0005737;GO:0005886;	-	PLANT CADMIUM RESISTANCE 2	GO:0006979//response to oxidative stress;	GO:0005886//plasma membrane;GO:0005886//plasma membrane;GO:0005886//plasma membrane;GO:0005737//cytoplasm;GO:0005886//plasma membrane;	GO:0003674//molecular_function;	-
AT4G16260	397.299	39.0473	5.2872	3.111e-14	1.733e-11	Up Regulation	Chr4	9199972	9201643	-	1445	-	GO:0042973;GO:0002215;GO:0005618;GO:0099503;GO:0005774;GO:0005774;GO:0005975;GO:0002215;GO:0002215;GO:0046658;GO:0099503;GO:0046658;GO:0005739;	-	Glycosyl hydrolase superfamily protein	GO:0002215//defense response to nematode;GO:0005975//carbohydrate metabolic process;GO:0002215//defense response to nematode;GO:0002215//defense response to nematode;	GO:0005618//cell wall;GO:0099503//secretory vesicle;GO:0005774//vacuolar membrane;GO:0005774//vacuolar membrane;GO:0046658//anchored component of plasma membrane;GO:0099503//secretory vesicle;GO:0046658//anchored component of plasma membrane;GO:0005739//mitochondrion;	GO:0042973//glucan endo-1,3-beta-D-glucosidase activity;	-
AT4G10500	749.952	4.3148	2.1093	3.401e-14	1.842e-11	Up Regulation	Chr4	6491017	6492578	+	1358	-	GO:0046244;GO:0009751;GO:0010150;GO:0010150;GO:0009620;GO:0002229;GO:0009620;GO:0002229;GO:0002239;GO:0002229;GO:0009620;GO:0010150;GO:0009617;GO:0046244;GO:0010150;GO:0009620;GO:0002239;GO:0009507;GO:0046244;GO:0009617;GO:0009751;	K24028	2-oxoglutarate (2OG) and Fe(II)-dependent oxygenase superfamily protein	GO:0046244//salicylic acid catabolic process;GO:0009751//response to salicylic acid;GO:0010150//leaf senescence;GO:0010150//leaf senescence;GO:0009620//response to fungus;GO:0002229//defense response to oomycetes;GO:0009620//response to fungus;GO:0002229//defense response to oomycetes;GO:0002239//response to oomycetes;GO:0002229//defense response to oomycetes;GO:0009620//response to fungus;GO:001…	GO:0009507//chloroplast;	-	-
AT1G65690	317.266	15.8162	3.9833	3.833e-14	2.02e-11	Up Regulation	Chr1	24431417	24433165	-	1251	-	GO:0010116;GO:0006970;GO:0010116;GO:0005829;GO:0006970;GO:0010116;GO:0009737;GO:0010116;GO:0003674;GO:0005886;GO:0009737;GO:0009737;GO:0010116;GO:1902074;GO:0009737;	-	Late embryogenesis abundant (LEA) hydroxyproline-rich glycoprotein family	GO:0010116//positive regulation of abscisic acid biosynthetic process;GO:0006970//response to osmotic stress;GO:0010116//positive regulation of abscisic acid biosynthetic process;GO:0006970//response to osmotic stress;GO:0010116//positive regulation of abscisic acid biosynthetic process;GO:0009737//response to abscisic acid;GO:0010116//positive regulation of abscisic acid biosynthetic process;GO:…	GO:0005829//cytosol;GO:0005886//plasma membrane;	GO:0003674//molecular_function;	-
AT1G33950	54.8111	28.7092	4.8434	4.587e-14	2.354e-11	Up Regulation	Chr1	12332834	12340409	-	1203	-	GO:0005739;GO:0005739;	-	Avirulence induced gene (AIG1) family protein	-	GO:0005739//mitochondrion;GO:0005739//mitochondrion;	-	-
AT1G03850	311.731	6.0829	2.6048	4.883e-14	2.442e-11	Up Regulation	Chr1	975871	977911	-	1441	GRXS13	GO:0009735;GO:0005515;GO:0050832;GO:0050832;GO:0000122;GO:0005737;GO:0050832;GO:0000122;GO:0080183;GO:0000122;GO:0009735;GO:0000122;GO:0015035;	-	Glutaredoxin family protein	GO:0009735//response to cytokinin;GO:0050832//defense response to fungus;GO:0050832//defense response to fungus;GO:0000122//negative regulation of transcription by RNA polymerase II;GO:0050832//defense response to fungus;GO:0000122//negative regulation of transcription by RNA polymerase II;GO:0080183//response to photooxidative stress;GO:0000122//negative regulation of transcription by RNA polyme…	GO:0005737//cytoplasm;	GO:0005515//protein binding;GO:0015035//protein-disulfide reductase activity;	-
AT3G63380	581.734	15.0751	3.9141	1.579e-13	7.698e-11	Up Regulation	Chr3	23406484	23410360	-	3877	-	GO:0005887;GO:0043231;GO:0005388;GO:0070588;GO:0070588;GO:0005388;GO:0070588;GO:0005887;GO:0005388;GO:0019829;GO:0070588;	K01537	ATPase E1-E2 type family protein / haloacid dehalogenase-like hydrolase family protein	GO:0070588//calcium ion transmembrane transport;GO:0070588//calcium ion transmembrane transport;GO:0070588//calcium ion transmembrane transport;GO:0070588//calcium ion transmembrane transport;	GO:0005887//integral component of plasma membrane;GO:0043231//intracellular membrane-bounded organelle;GO:0005887//integral component of plasma membrane;	GO:0005388//P-type calcium transporter activity;GO:0005388//P-type calcium transporter activity;GO:0005388//P-type calcium transporter activity;GO:0019829//ATPase-coupled cation transmembrane transporter activity;	-
AT1G08050	218.979	2.7206	1.4439	2.418e-13	1.15e-10	Up Regulation	Chr1	2498794	2501581	-	2490	-	GO:0005886;GO:0005576;	-	Zinc finger (C3HC4-type RING finger) family protein	-	GO:0005886//plasma membrane;GO:0005576//extracellular region;	-	-
AT4G11890	802.774	2.6599	1.4114	3.054e-13	1.418e-10	Up Regulation	Chr4	7147865	7149942	+	1683	ARCK1	GO:0106310;GO:0009409;GO:0005634;GO:0106310;GO:0106311;GO:0004674;GO:0006468;GO:0004674;GO:0005524;GO:0009787;GO:0005829;GO:0002239;GO:0009737;GO:0009787;GO:0005524;GO:0004672;GO:0009787;GO:0106311;GO:0031349;GO:0005515;GO:0009651;GO:0009651;GO:0004672;GO:0006468;GO:0106310;GO:0009787;GO:0002239;GO:0009414;GO:0004674;GO:0009414;GO:0009409;GO:0106311;GO:0006468;GO:0009737;GO:0009414;GO:0004672;GO:…	-	Protein kinase superfamily protein	GO:0009409//response to cold;GO:0006468//protein phosphorylation;GO:0009787//regulation of abscisic acid-activated signaling pathway;GO:0002239//response to oomycetes;GO:0009737//response to abscisic acid;GO:0009787//regulation of abscisic acid-activated signaling pathway;GO:0009787//regulation of abscisic acid-activated signaling pathway;GO:0031349//positive regulation of defense response;GO:000…	GO:0005634//nucleus;GO:0005829//cytosol;	GO:0106310//protein serine kinase activity;GO:0106310//protein serine kinase activity;GO:0004674//protein serine/threonine kinase activity;GO:0004674//protein serine/threonine kinase activity;GO:0005524//ATP binding;GO:0005524//ATP binding;GO:0004672//protein kinase activity;GO:0005515//protein binding;GO:0004672//protein kinase activity;GO:0106310//protein serine kinase activity;GO:0004674//prot…	-
AT3G26830	980.762	10.3753	3.3751	3.268e-13	1.482e-10	Up Regulation	Chr3	9887917	9889791	+	1777	PAD3	GO:0010112;GO:0005506;GO:0009414;GO:0010120;GO:0010298;GO:0010120;GO:0004497;GO:0016705;GO:0009617;GO:0005783;GO:0043231;GO:0050832;GO:0009617;GO:0010112;GO:0009737;GO:0010120;GO:0009414;GO:0010120;GO:0009700;GO:0010112;GO:0009625;GO:0009617;GO:0010120;GO:0050832;GO:0020037;GO:0050832;GO:0006952;GO:0010120;GO:0010120;GO:0009625;GO:0009414;GO:0009700;GO:0010120;GO:0009737;GO:0009700;GO:0009700;GO:…	K20559	Cytochrome P450 superfamily protein	GO:0010112//regulation of systemic acquired resistance;GO:0009414//response to water deprivation;GO:0010120//camalexin biosynthetic process;GO:0010120//camalexin biosynthetic process;GO:0009617//response to bacterium;GO:0050832//defense response to fungus;GO:0009617//response to bacterium;GO:0010112//regulation of systemic acquired resistance;GO:0009737//response to abscisic acid;GO:0010120//cama…	GO:0005783//endoplasmic reticulum;GO:0043231//intracellular membrane-bounded organelle;	GO:0005506//iron ion binding;GO:0010298//dihydrocamalexic acid decarboxylase activity;GO:0004497//monooxygenase activity;GO:0016705//oxidoreductase activity, acting on paired donors, with incorporation or reduction of molecular oxygen;GO:0020037//heme binding;	ko04016(MAPK signaling pathway - plant)
AT5G38900	309.771	11.3732	3.5076	4.399e-13	1.95e-10	Up Regulation	Chr5	15573505	15575712	-	1277	-	GO:0005829;GO:0016491;GO:0009507;	-	Thioredoxin superfamily protein	-	GO:0005829//cytosol;GO:0009507//chloroplast;	GO:0016491//oxidoreductase activity;	-
AT2G40475	226.409	0.4159	-1.266	4.535e-13	1.965e-10	Down Regulation	Chr2	16906899	16908152	-	1254	ASG8	GO:0005634;GO:0008150;GO:0003674;	-	hypothetical protein	GO:0008150//biological_process;	GO:0005634//nucleus;	GO:0003674//molecular_function;	-
AT4G14630	66.8921	44.3468	5.4708	5.376e-13	2.279e-10	Up Regulation	Chr4	8392825	8393860	+	944	GLP9	GO:0005886;GO:0000325;GO:0005576;GO:0005618;GO:0005576;GO:0030145;	-	germin-like protein 9	-	GO:0005886//plasma membrane;GO:0000325//plant-type vacuole;GO:0005576//extracellular region;GO:0005618//cell wall;GO:0005576//extracellular region;	GO:0030145//manganese ion binding;	-
AT1G14370	430.25	2.4093	1.2686	7.748e-13	3.197e-10	Up Regulation	Chr1	4915491	4918138	+	1828	APK2A	GO:0006468;GO:1900426;GO:0005886;GO:0106311;GO:0006468;GO:0030957;GO:0106310;GO:1900426;GO:1900426;GO:0106311;GO:0005515;GO:0106310;GO:0006468;GO:0106311;GO:0106310;	-	protein kinase 2A	GO:0006468//protein phosphorylation;GO:1900426//positive regulation of defense response to bacterium;GO:0006468//protein phosphorylation;GO:1900426//positive regulation of defense response to bacterium;GO:1900426//positive regulation of defense response to bacterium;GO:0006468//protein phosphorylation;	GO:0005886//plasma membrane;	GO:0030957//Tat protein binding;GO:0106310//protein serine kinase activity;GO:0005515//protein binding;GO:0106310//protein serine kinase activity;GO:0106310//protein serine kinase activity;	-
AT3G04060	94.5869	4.8	2.263	7.869e-13	3.197e-10	Up Regulation	Chr3	1053360	1055196	-	1526	NAC046	GO:1903648;GO:1903648;GO:0000976;GO:0005515;GO:1900057;GO:0006355;GO:1903648;GO:0003700;GO:0000976;GO:1900057;GO:0006355;GO:0005634;GO:0000976;GO:0006355;GO:0000976;GO:0006355;	-	NAC domain containing protein 46	GO:1903648//positive regulation of chlorophyll catabolic process;GO:1903648//positive regulation of chlorophyll catabolic process;GO:1900057//positive regulation of leaf senescence;GO:0006355//regulation of transcription, DNA-templated;GO:1903648//positive regulation of chlorophyll catabolic process;GO:1900057//positive regulation of leaf senescence;GO:0006355//regulation of transcription, DNA-te…	GO:0005634//nucleus;	GO:0000976//transcription cis-regulatory region binding;GO:0005515//protein binding;GO:0003700//DNA-binding transcription factor activity;GO:0000976//transcription cis-regulatory region binding;GO:0000976//transcription cis-regulatory region binding;GO:0000976//transcription cis-regulatory region binding;	-
AT3G50930	937.728	2.4391	1.2863	1.035e-12	4.12e-10	Up Regulation	Chr3	18929526	18932181	+	2656	BCS1	GO:0009617;GO:0005739;GO:0005739;GO:0002237;GO:0002237;GO:0002237;GO:0009626;GO:0009617;GO:0042802;GO:0005739;GO:0005740;GO:0009863;GO:0009626;GO:0009863;GO:0005741;GO:0009863;GO:0008219;GO:0005886;GO:0009626;GO:0009626;GO:0005741;GO:0005741;GO:0005740;GO:0016887;GO:0009617;GO:0009411;GO:0009617;GO:0009626;	-	cytochrome BC1 synthesi	GO:0009617//response to bacterium;GO:0002237//response to molecule of bacterial origin;GO:0002237//response to molecule of bacterial origin;GO:0002237//response to molecule of bacterial origin;GO:0009626//plant-type hypersensitive response;GO:0009617//response to bacterium;GO:0009863//salicylic acid mediated signaling pathway;GO:0009626//plant-type hypersensitive response;GO:0009863//salicylic ac…	GO:0005739//mitochondrion;GO:0005739//mitochondrion;GO:0005739//mitochondrion;GO:0005740//mitochondrial envelope;GO:0005741//mitochondrial outer membrane;GO:0005886//plasma membrane;GO:0005741//mitochondrial outer membrane;GO:0005741//mitochondrial outer membrane;GO:0005740//mitochondrial envelope;	GO:0042802//identical protein binding;GO:0016887//ATP hydrolysis activity;	-
AT5G13080	131.716	20.1135	4.3301	1.233e-12	4.809e-10	Up Regulation	Chr5	4149738	4151201	-	810	WRKY75	GO:0043620;GO:0000976;GO:0005634;GO:0000122;GO:0000976;GO:0032107;GO:0043620;GO:0010055;GO:0010055;GO:0043620;GO:0048527;GO:0000122;GO:0005634;GO:0000978;GO:0003700;GO:0003700;GO:0000976;GO:0010055;GO:0043620;GO:0048527;GO:0000978;GO:0000122;GO:0048527;GO:0005515;GO:0003700;GO:0043620;GO:0005634;GO:0000976;GO:0005634;GO:0000122;	-	WRKY DNA-binding protein 75	GO:0043620//regulation of DNA-templated transcription in response to stress;GO:0000122//negative regulation of transcription by RNA polymerase II;GO:0032107//regulation of response to nutrient levels;GO:0043620//regulation of DNA-templated transcription in response to stress;GO:0010055//atrichoblast differentiation;GO:0010055//atrichoblast differentiation;GO:0043620//regulation of DNA-templated t…	GO:0005634//nucleus;GO:0005634//nucleus;GO:0005634//nucleus;GO:0005634//nucleus;	GO:0000976//transcription cis-regulatory region binding;GO:0000976//transcription cis-regulatory region binding;GO:0000978//RNA polymerase II cis-regulatory region sequence-specific DNA binding;GO:0003700//DNA-binding transcription factor activity;GO:0003700//DNA-binding transcription factor activity;GO:0000976//transcription cis-regulatory region binding;GO:0000978//RNA polymerase II cis-regulat…	-
AT2G29460	283.503	12.9798	3.6982	1.258e-12	4.809e-10	Up Regulation	Chr2	12626478	12627891	-	1177	GSTU4	GO:0005737;GO:0009407;GO:0005737;GO:0006749;GO:0009407;GO:1900367;GO:0009407;GO:0009407;GO:1900367;GO:0004364;GO:0009407;GO:0006749;GO:1900367;	K00799	glutathione S-transferase tau 4	GO:0009407//toxin catabolic process;GO:0006749//glutathione metabolic process;GO:0009407//toxin catabolic process;GO:1900367//positive regulation of defense response to insect;GO:0009407//toxin catabolic process;GO:0009407//toxin catabolic process;GO:1900367//positive regulation of defense response to insect;GO:0009407//toxin catabolic process;GO:0006749//glutathione metabolic process;GO:1900367/…	GO:0005737//cytoplasm;GO:0005737//cytoplasm;	GO:0004364//glutathione transferase activity;	ko00480(Glutathione metabolism)
AT4G14370	246.894	6.8681	2.7799	1.572e-12	5.896e-10	Up Regulation	Chr4	8279634	8283535	-	3611	-	GO:0043531;GO:0035091;GO:0061809;GO:0007165;GO:0005737;GO:0043531;GO:0050135;GO:0007165;	-	Disease resistance protein (TIR-NBS-LRR class) family	GO:0007165//signal transduction;GO:0007165//signal transduction;	GO:0005737//cytoplasm;	GO:0043531//ADP binding;GO:0035091//phosphatidylinositol binding;GO:0061809//NAD+ nucleotidase, cyclic ADP-ribose generating;GO:0043531//ADP binding;GO:0050135//NAD(P)+ nucleosidase activity;	-
AT3G57260	9127.91	4.7206	2.239	1.782e-12	6.557e-10	Up Regulation	Chr3	21188397	21189967	-	1477	BGL2	GO:0009627;GO:0009409;GO:0005773;GO:0099503;GO:0009627;GO:0009627;GO:0005829;GO:0009627;GO:0046658;GO:0009627;GO:0005618;GO:0099503;GO:0005515;GO:0046658;GO:0042973;GO:0009627;GO:0009507;GO:0048046;GO:0008810;GO:0009627;GO:0009409;GO:0004338;GO:0005975;GO:0009627;GO:0005618;GO:0009627;	-	beta-1,3-glucanase 2	GO:0009627//systemic acquired resistance;GO:0009409//response to cold;GO:0009627//systemic acquired resistance;GO:0009627//systemic acquired resistance;GO:0009627//systemic acquired resistance;GO:0009627//systemic acquired resistance;GO:0009627//systemic acquired resistance;GO:0009627//systemic acquired resistance;GO:0009409//response to cold;GO:0005975//carbohydrate metabolic process;GO:0009627/…	GO:0005773//vacuole;GO:0099503//secretory vesicle;GO:0005829//cytosol;GO:0046658//anchored component of plasma membrane;GO:0005618//cell wall;GO:0099503//secretory vesicle;GO:0046658//anchored component of plasma membrane;GO:0009507//chloroplast;GO:0048046//apoplast;GO:0005618//cell wall;	GO:0005515//protein binding;GO:0042973//glucan endo-1,3-beta-D-glucosidase activity;GO:0008810//cellulase activity;GO:0004338//glucan exo-1,3-beta-glucosidase activity;	-
AT3G19930	2042.74	2.2104	1.1443	2.434e-12	8.789e-10	Up Regulation	Chr3	6934568	6937197	+	2381	STP4	GO:0005886;GO:0005887;GO:0005886;GO:0015145;GO:0015770;GO:0015144;GO:0005886;GO:0008506;GO:0005886;GO:0005887;	K24193	sugar transporter 4	GO:0015770//sucrose transport;	GO:0005886//plasma membrane;GO:0005887//integral component of plasma membrane;GO:0005886//plasma membrane;GO:0005886//plasma membrane;GO:0005886//plasma membrane;GO:0005887//integral component of plasma membrane;	GO:0015145//monosaccharide transmembrane transporter activity;GO:0015144//carbohydrate transmembrane transporter activity;GO:0008506//sucrose:proton symporter activity;	-
AT2G13810	116.048	7.1649	2.841	3.193e-12	1.132e-09	Up Regulation	Chr2	5768417	5772266	+	1571	ALD1	GO:0010150;GO:0009627;GO:0062034;GO:0042742;GO:0009536;GO:0009627;GO:0062034;GO:0009507;GO:0062034;GO:0009862;GO:0009862;GO:0009862;GO:0009627;GO:0009862;GO:0062045;GO:0009862;GO:0042742;GO:0042742;GO:0010150;GO:0008483;GO:0030170;GO:0009862;	K10206	AGD2-like defense response protein 1	GO:0010150//leaf senescence;GO:0009627//systemic acquired resistance;GO:0062034//L-pipecolic acid biosynthetic process;GO:0042742//defense response to bacterium;GO:0009627//systemic acquired resistance;GO:0062034//L-pipecolic acid biosynthetic process;GO:0062034//L-pipecolic acid biosynthetic process;GO:0009862//systemic acquired resistance, salicylic acid mediated signaling pathway;GO:0009862//s…	GO:0009536//plastid;GO:0009507//chloroplast;	GO:0062045//L-lysine alpha-aminotransferase;GO:0008483//transaminase activity;GO:0030170//pyridoxal phosphate binding;	ko00300(Lysine biosynthesis)
AT5G49100	577.61	0.4639	-1.108	3.759e-12	1.309e-09	Down Regulation	Chr5	19897370	19899301	-	1932	-	GO:0003674;GO:0005634;GO:0008150;	-	vitellogenin-like protein	GO:0008150//biological_process;	GO:0005634//nucleus;	GO:0003674//molecular_function;	-
AT1G33730	40.8429	20.8388	4.3812	4.324e-12	1.454e-09	Up Regulation	Chr1	12226852	12228556	+	1532	CYP76C5	GO:0005506;GO:0020037;GO:0016705;	K20556	cytochrome P450, family 76, subfamily C, polypeptide 5	-	-	GO:0005506//iron ion binding;GO:0020037//heme binding;GO:0016705//oxidoreductase activity, acting on paired donors, with incorporation or reduction of molecular oxygen;	-
AT4G23150	1016.06	3.3699	1.7527	5.559e-12	1.837e-09	Up Regulation	Chr4	12125664	12128490	+	2236	CRK7	GO:0006468;GO:0004674;GO:0000302;GO:0042742;GO:0042742;GO:0042742;GO:0005886;GO:0000302;GO:0004672;GO:0004674;GO:0004672;GO:0006468;GO:0004672;GO:0005576;GO:0004674;GO:0016301;GO:0006468;	-	cysteine-rich RLK (RECEPTOR-like protein kinase) 7	GO:0006468//protein phosphorylation;GO:0000302//response to reactive oxygen species;GO:0042742//defense response to bacterium;GO:0042742//defense response to bacterium;GO:0042742//defense response to bacterium;GO:0000302//response to reactive oxygen species;GO:0006468//protein phosphorylation;GO:0006468//protein phosphorylation;	GO:0005886//plasma membrane;GO:0005576//extracellular region;	GO:0004674//protein serine/threonine kinase activity;GO:0004672//protein kinase activity;GO:0004674//protein serine/threonine kinase activity;GO:0004672//protein kinase activity;GO:0004672//protein kinase activity;GO:0004674//protein serine/threonine kinase activity;GO:0016301//kinase activity;	-
AT4G37530	363.783	3.126	1.6443	5.741e-12	1.866e-09	Up Regulation	Chr4	17634696	17636401	+	1399	-	GO:0005576;GO:0006979;GO:0020037;GO:0005576;GO:0005515;	K00430	Peroxidase superfamily protein	GO:0006979//response to oxidative stress;	GO:0005576//extracellular region;GO:0005576//extracellular region;	GO:0020037//heme binding;GO:0005515//protein binding;	ko00940(Phenylpropanoid biosynthesis)
AT1G59590	639.503	3.1649	1.6622	6.96e-12	2.225e-09	Up Regulation	Chr1	21887588	21888792	+	1205	ZCF37	GO:0005739;	-	ZCF37	-	GO:0005739//mitochondrion;	-	-
AT5G40780	1579.31	3.0124	1.5909	7.087e-12	2.229e-09	Up Regulation	Chr5	16323567	16327382	+	2287	LHT1	GO:0009536;GO:0015171;GO:0005886;GO:0005886;GO:0006952;GO:0043090;GO:0005886;GO:0080167;GO:0005737;GO:0015171;	-	lysine histidine transporter 1	GO:0006952//defense response;GO:0043090//amino acid import;GO:0080167//response to karrikin;	GO:0009536//plastid;GO:0005886//plasma membrane;GO:0005886//plasma membrane;GO:0005886//plasma membrane;GO:0005737//cytoplasm;	GO:0015171//amino acid transmembrane transporter activity;GO:0015171//amino acid transmembrane transporter activity;	-
AT3G22600	681.826	10.0648	3.3313	9.208e-12	2.84e-09	Up Regulation	Chr3	8006249	8007836	-	1414	-	GO:0050832;GO:0009624;GO:0002237;GO:0005576;GO:0050832;GO:0009624;GO:0031225;GO:0005829;GO:0008289;GO:0140426;GO:0002240;GO:0002240;GO:0140426;GO:0050832;GO:0002237;GO:0031225;GO:0002237;GO:0006869;GO:0002240;GO:0140426;GO:0140426;	-	Bifunctional inhibitor/lipid-transfer protein/seed storage 2S albumin superfamily protein	GO:0050832//defense response to fungus;GO:0009624//response to nematode;GO:0002237//response to molecule of bacterial origin;GO:0050832//defense response to fungus;GO:0009624//response to nematode;GO:0140426//PAMP-triggered immunity signalling pathway;GO:0002240//response to molecule of oomycetes origin;GO:0002240//response to molecule of oomycetes origin;GO:0140426//PAMP-triggered immunity signa…	GO:0005576//extracellular region;GO:0031225//anchored component of membrane;GO:0005829//cytosol;GO:0031225//anchored component of membrane;	GO:0008289//lipid binding;	-
AT4G39030	362.838	3.0282	1.5984	9.321e-12	2.84e-09	Up Regulation	Chr4	18185437	18189224	+	2261	EDS5	GO:0009941;GO:0009624;GO:0009697;GO:0009507;GO:0055085;GO:0009941;GO:0045087;GO:0045087;GO:0042742;GO:0042742;GO:0009941;GO:0042742;GO:0045087;GO:0045087;GO:0009536;GO:0045087;GO:0045087;GO:0045087;GO:0045087;GO:0009697;GO:0042910;GO:0031348;GO:0042910;GO:0015297;GO:0009697;GO:0009697;GO:0009941;GO:0009941;GO:0009624;GO:0009697;GO:0009941;GO:0045087;GO:0009697;GO:0009536;GO:0005739;GO:0055085;GO:…	-	MATE efflux family protein	GO:0009624//response to nematode;GO:0009697//salicylic acid biosynthetic process;GO:0055085//transmembrane transport;GO:0045087//innate immune response;GO:0045087//innate immune response;GO:0042742//defense response to bacterium;GO:0042742//defense response to bacterium;GO:0042742//defense response to bacterium;GO:0045087//innate immune response;GO:0045087//innate immune response;GO:0045087//inna…	GO:0009941//chloroplast envelope;GO:0009507//chloroplast;GO:0009941//chloroplast envelope;GO:0009941//chloroplast envelope;GO:0009536//plastid;GO:0009941//chloroplast envelope;GO:0009941//chloroplast envelope;GO:0009941//chloroplast envelope;GO:0009536//plastid;GO:0005739//mitochondrion;	GO:0042910//xenobiotic transmembrane transporter activity;GO:0042910//xenobiotic transmembrane transporter activity;GO:0015297//antiporter activity;	-
AT2G30140	1132.85	2.8314	1.5015	9.967e-12	2.958e-09	Up Regulation	Chr2	12871984	12873866	+	1759	UGT87A2	GO:0005829;GO:0005737;GO:0009909;GO:0005829;GO:0016757;GO:0009909;GO:0005634;GO:0008194;GO:0009909;GO:0005634;GO:0009909;GO:0005829;GO:0005634;GO:0009909;	-	UDP-Glycosyltransferase superfamily protein	GO:0009909//regulation of flower development;GO:0009909//regulation of flower development;GO:0009909//regulation of flower development;GO:0009909//regulation of flower development;GO:0009909//regulation of flower development;	GO:0005829//cytosol;GO:0005737//cytoplasm;GO:0005829//cytosol;GO:0005634//nucleus;GO:0005634//nucleus;GO:0005829//cytosol;GO:0005634//nucleus;	GO:0016757//glycosyltransferase activity;GO:0008194//UDP-glycosyltransferase activity;	-
AT1G73810	114.671	5.8342	2.5445	1.001e-11	2.958e-09	Up Regulation	Chr1	27752342	27755297	-	1510	-	GO:0016757;	-	Core-2/I-branching beta-1,6-N-acetylglucosaminyltransferase family protein	-	-	GO:0016757//glycosyltransferase activity;	-
AT1G78000	598.592	4.419	2.1437	1.173e-11	3.381e-09	Up Regulation	Chr1	29327515	29333220	+	4193	SULTR1%3B2	GO:0005886;GO:0008272;GO:0009507;GO:0008271;GO:0009970;GO:0009970;GO:0009507;GO:0015116;GO:0008271;GO:0009970;GO:0009970;GO:0008272;GO:0009507;GO:0009507;GO:0009507;GO:0005887;GO:0005886;GO:0009507;GO:0080160;GO:0015116;GO:0009507;GO:0015301;GO:0005515;GO:0005887;	K17470	sulfate transporter 1;2	GO:0008272//sulfate transport;GO:0009970//cellular response to sulfate starvation;GO:0009970//cellular response to sulfate starvation;GO:0009970//cellular response to sulfate starvation;GO:0009970//cellular response to sulfate starvation;GO:0008272//sulfate transport;GO:0080160//selenate transport;	GO:0005886//plasma membrane;GO:0009507//chloroplast;GO:0009507//chloroplast;GO:0009507//chloroplast;GO:0009507//chloroplast;GO:0009507//chloroplast;GO:0005887//integral component of plasma membrane;GO:0005886//plasma membrane;GO:0009507//chloroplast;GO:0009507//chloroplast;GO:0005887//integral component of plasma membrane;	GO:0008271//secondary active sulfate transmembrane transporter activity;GO:0015116//sulfate transmembrane transporter activity;GO:0008271//secondary active sulfate transmembrane transporter activity;GO:0015116//sulfate transmembrane transporter activity;GO:0015301//anion:anion antiporter activity;GO:0005515//protein binding;	-
AT1G32350	163.381	36.2884	5.1814	1.179e-11	3.381e-09	Up Regulation	Chr1	11666886	11668690	-	1526	AOX1D	GO:0102721;GO:0010230;GO:0009916;GO:0005739;GO:0005739;GO:0009916;GO:0005739;	K17893	alternative oxidase 1D	GO:0010230//alternative respiration;	GO:0005739//mitochondrion;GO:0005739//mitochondrion;GO:0005739//mitochondrion;	GO:0102721//ubiquinol:oxygen oxidoreductase activity;GO:0009916//alternative oxidase activity;GO:0009916//alternative oxidase activity;	-
AT2G43570	1529.48	7.4919	2.9053	1.248e-11	3.527e-09	Up Regulation	Chr2	18076166	18077517	-	1139	CHI	GO:0099503;GO:0009627;GO:0004568;GO:0016998;GO:0016998;GO:0005576;GO:0010150;GO:0099503;GO:0010150;GO:0009627;GO:0048046;GO:0009615;GO:0016998;GO:0009615;GO:0009627;GO:0010272;GO:0072722;	K01183	chitinase	GO:0009627//systemic acquired resistance;GO:0016998//cell wall macromolecule catabolic process;GO:0016998//cell wall macromolecule catabolic process;GO:0010150//leaf senescence;GO:0010150//leaf senescence;GO:0009627//systemic acquired resistance;GO:0009615//response to virus;GO:0016998//cell wall macromolecule catabolic process;GO:0009615//response to virus;GO:0009627//systemic acquired resistanc…	GO:0099503//secretory vesicle;GO:0005576//extracellular region;GO:0099503//secretory vesicle;GO:0048046//apoplast;	GO:0004568//chitinase activity;	ko00520(Amino sugar and nucleotide sugar metabolism)
AT1G68620	319.519	15.9562	3.996	1.326e-11	3.694e-09	Up Regulation	Chr1	25765718	25767240	+	1523	-	GO:0016787;GO:0071456;GO:0005634;GO:0071456;GO:0080030;GO:0071456;GO:0071456;	-	alpha/beta-Hydrolases superfamily protein	GO:0071456//cellular response to hypoxia;GO:0071456//cellular response to hypoxia;GO:0071456//cellular response to hypoxia;GO:0071456//cellular response to hypoxia;	GO:0005634//nucleus;	GO:0016787//hydrolase activity;GO:0080030//methyl indole-3-acetate esterase activity;	-
AT4G23140	2072.45	2.3356	1.2238	1.356e-11	3.725e-09	Up Regulation	Chr4	12121369	12124564	+	2598	CRK6	GO:0042742;GO:0005515;GO:0016301;GO:0009507;GO:0004672;GO:0004672;GO:0005886;GO:0005829;GO:0004674;GO:0004674;GO:0006468;GO:0042742;GO:0009507;GO:0004672;GO:0004674;GO:0006468;GO:0000302;GO:0006468;GO:0000302;GO:0005886;GO:0042742;	-	cysteine-rich RLK (RECEPTOR-like protein kinase) 6	GO:0042742//defense response to bacterium;GO:0006468//protein phosphorylation;GO:0042742//defense response to bacterium;GO:0006468//protein phosphorylation;GO:0000302//response to reactive oxygen species;GO:0006468//protein phosphorylation;GO:0000302//response to reactive oxygen species;GO:0042742//defense response to bacterium;	GO:0009507//chloroplast;GO:0005886//plasma membrane;GO:0005829//cytosol;GO:0009507//chloroplast;GO:0005886//plasma membrane;	GO:0005515//protein binding;GO:0016301//kinase activity;GO:0004672//protein kinase activity;GO:0004672//protein kinase activity;GO:0004674//protein serine/threonine kinase activity;GO:0004674//protein serine/threonine kinase activity;GO:0004672//protein kinase activity;GO:0004674//protein serine/threonine kinase activity;	-
AT5G26220	327.876	5.9085	2.5628	1.504e-11	4.034e-09	Up Regulation	Chr5	9162969	9164884	-	1220	-	GO:0003839;GO:0005737;GO:0006751;GO:0046686;GO:0006751;GO:0006751;GO:0006751;GO:0006751;GO:0003839;GO:0006751;GO:0010288;GO:0003839;GO:0003839;GO:0005737;GO:0006751;GO:0006751;GO:0006751;	K22596	ChaC-like family protein	GO:0006751//glutathione catabolic process;GO:0046686//response to cadmium ion;GO:0006751//glutathione catabolic process;GO:0006751//glutathione catabolic process;GO:0006751//glutathione catabolic process;GO:0006751//glutathione catabolic process;GO:0006751//glutathione catabolic process;GO:0010288//response to lead ion;GO:0006751//glutathione catabolic process;GO:0006751//glutathione catabolic pr…	GO:0005737//cytoplasm;GO:0005737//cytoplasm;	GO:0003839//gamma-glutamylcyclotransferase activity;GO:0003839//gamma-glutamylcyclotransferase activity;GO:0003839//gamma-glutamylcyclotransferase activity;GO:0003839//gamma-glutamylcyclotransferase activity;	ko00480(Glutathione metabolism)
AT3G15500	73.7268	26.5204	4.729	1.51e-11	4.034e-09	Up Regulation	Chr3	5234457	5236196	+	1542	NAC3	GO:0009867;GO:0003700;GO:0009867;GO:0005515;GO:0006355;GO:0003700;GO:0006355;GO:0009414;GO:0006355;GO:0005634;GO:0006355;GO:0009414;GO:0009867;GO:0009867;GO:0009414;	-	NAC domain containing protein 3	GO:0009867//jasmonic acid mediated signaling pathway;GO:0009867//jasmonic acid mediated signaling pathway;GO:0006355//regulation of transcription, DNA-templated;GO:0006355//regulation of transcription, DNA-templated;GO:0009414//response to water deprivation;GO:0006355//regulation of transcription, DNA-templated;GO:0006355//regulation of transcription, DNA-templated;GO:0009414//response to water d…	GO:0005634//nucleus;	GO:0003700//DNA-binding transcription factor activity;GO:0005515//protein binding;GO:0003700//DNA-binding transcription factor activity;	-
AT1G35230	125.31	3.6979	1.8867	1.538e-11	4.052e-09	Up Regulation	Chr1	12917070	12917829	+	760	AGP5	GO:0005886;	-	arabinogalactan protein 5	-	GO:0005886//plasma membrane;	-	-
AT1G79680	162.164	12.3139	3.6222	1.734e-11	4.509e-09	Up Regulation	Chr1	29979973	29982819	-	2595	WAKL10	GO:0009620;GO:0009751;GO:0009620;GO:0005509;GO:0009620;GO:0004674;GO:0006468;GO:0009620;GO:0009617;GO:0005886;GO:0006468;GO:0004674;GO:0006468;GO:0004383;GO:0007166;GO:0005576;GO:0030247;GO:0006952;GO:0004674;GO:0016301;GO:0009617;	-	WALL ASSOCIATED KINASE (WAK)-LIKE 10	GO:0009620//response to fungus;GO:0009751//response to salicylic acid;GO:0009620//response to fungus;GO:0009620//response to fungus;GO:0006468//protein phosphorylation;GO:0009620//response to fungus;GO:0009617//response to bacterium;GO:0006468//protein phosphorylation;GO:0006468//protein phosphorylation;GO:0007166//cell surface receptor signaling pathway;GO:0006952//defense response;GO:0009617//r…	GO:0005886//plasma membrane;GO:0005576//extracellular region;	GO:0005509//calcium ion binding;GO:0004674//protein serine/threonine kinase activity;GO:0004674//protein serine/threonine kinase activity;GO:0004383//guanylate cyclase activity;GO:0030247//polysaccharide binding;GO:0004674//protein serine/threonine kinase activity;GO:0016301//kinase activity;	-
AT2G18690	1076.68	5.2519	2.3928	1.978e-11	5.075e-09	Up Regulation	Chr2	8097420	8099393	+	1974	-	GO:0003674;GO:0008150;GO:0009507;	-	transmembrane protein	GO:0008150//biological_process;	GO:0009507//chloroplast;	GO:0003674//molecular_function;	-
AT1G15670	386.662	3.3698	1.7527	2.032e-11	5.147e-09	Up Regulation	Chr1	5389952	5391672	+	1721	-	GO:2000762;GO:2000762;GO:0080037;GO:0080037;GO:0003674;GO:0080037;GO:0005634;GO:2000762;GO:0080037;GO:0080037;GO:0005829;	-	Galactose oxidase/kelch repeat superfamily protein	GO:2000762//regulation of phenylpropanoid metabolic process;GO:2000762//regulation of phenylpropanoid metabolic process;GO:0080037//negative regulation of cytokinin-activated signaling pathway;GO:0080037//negative regulation of cytokinin-activated signaling pathway;GO:0080037//negative regulation of cytokinin-activated signaling pathway;GO:2000762//regulation of phenylpropanoid metabolic process;…	GO:0005634//nucleus;GO:0005829//cytosol;	GO:0003674//molecular_function;	-
AT3G08860	159.594	60.7119	5.9239	2.215e-11	5.539e-09	Up Regulation	Chr3	2696199	2699420	-	2401	PYD4	GO:0008453;GO:0043562;GO:0008483;GO:0030170;GO:0009507;GO:0043562;GO:0009507;GO:0043562;	K00827	PYRIMIDINE 4	GO:0043562//cellular response to nitrogen levels;GO:0043562//cellular response to nitrogen levels;GO:0043562//cellular response to nitrogen levels;	GO:0009507//chloroplast;GO:0009507//chloroplast;	GO:0008453//alanine-glyoxylate transaminase activity;GO:0008483//transaminase activity;GO:0030170//pyridoxal phosphate binding;	ko00280(Valine, leucine and isoleucine degradation);ko00270(Cysteine and methionine metabolism);ko00260(Glycine, serine and threonine metabolism);ko00250(Alanine, aspartate and glutamate metabolism)
AT1G30700	154.85	36.5267	5.1909	2.858e-11	7.056e-09	Up Regulation	Chr1	10892445	10894714	+	2039	-	GO:0009507;GO:0005618;GO:0071949;GO:0071949;	-	FAD-binding Berberine family protein	-	GO:0009507//chloroplast;GO:0005618//cell wall;	GO:0071949//FAD binding;GO:0071949//FAD binding;	-
AT5G46350	177.597	8.7924	3.1363	3.3e-11	8.046e-09	Up Regulation	Chr5	18801164	18804056	-	1375	WRKY8	GO:1901002;GO:0051607;GO:0009737;GO:0005634;GO:1901002;GO:0003700;GO:0050832;GO:0050832;GO:0051607;GO:0003700;GO:0042742;GO:0042742;GO:0009737;GO:0003700;GO:0005634;GO:0006355;GO:0006355;GO:0050832;GO:0043565;GO:0005515;GO:0006355;GO:0070301;GO:0006355;GO:0070301;GO:0005634;GO:0003700;GO:0042742;GO:0051607;GO:0070301;	-	WRKY DNA-binding protein 8	GO:1901002//positive regulation of response to salt stress;GO:0051607//defense response to virus;GO:0009737//response to abscisic acid;GO:1901002//positive regulation of response to salt stress;GO:0050832//defense response to fungus;GO:0050832//defense response to fungus;GO:0051607//defense response to virus;GO:0042742//defense response to bacterium;GO:0042742//defense response to bacterium;GO:00…	GO:0005634//nucleus;GO:0005634//nucleus;GO:0005634//nucleus;	GO:0003700//DNA-binding transcription factor activity;GO:0003700//DNA-binding transcription factor activity;GO:0003700//DNA-binding transcription factor activity;GO:0043565//sequence-specific DNA binding;GO:0005515//protein binding;GO:0003700//DNA-binding transcription factor activity;	-
AT5G40990	59.4417	44.0669	5.4616	3.97e-11	9.56e-09	Up Regulation	Chr5	16418842	16420616	+	1419	GLIP1	GO:0009871;GO:0042742;GO:0009627;GO:0009866;GO:0016298;GO:0009866;GO:0042742;GO:0009871;GO:0009871;GO:0009871;GO:0050832;GO:0016298;GO:0009627;GO:0050832;GO:0009866;GO:0042742;GO:0042742;GO:0009620;GO:0016298;GO:0042742;GO:0009866;GO:0009866;GO:0050832;GO:0009507;GO:0005615;GO:0050832;GO:0009871;GO:0050832;GO:0009871;GO:0009751;GO:0009866;GO:0005615;GO:0050832;GO:0042742;GO:0009866;GO:0016298;GO:…	-	GDSL lipase 1	GO:0009871//jasmonic acid and ethylene-dependent systemic resistance, ethylene mediated signaling pathway;GO:0042742//defense response to bacterium;GO:0009627//systemic acquired resistance;GO:0009866//induced systemic resistance, ethylene mediated signaling pathway;GO:0009866//induced systemic resistance, ethylene mediated signaling pathway;GO:0042742//defense response to bacterium;GO:0009871//ja…	GO:0009507//chloroplast;GO:0005615//extracellular space;GO:0005615//extracellular space;	GO:0016298//lipase activity;GO:0016298//lipase activity;GO:0016298//lipase activity;GO:0016298//lipase activity;	-
AT5G40720	455.885	3.4853	1.8013	4.619e-11	1.099e-08	Up Regulation	Chr5	16297300	16300037	+	2613	-	GO:0008150;	-	C3H4 type zinc finger protein (DUF23)	GO:0008150//biological_process;	-	-	-
AT3G46080	76.5046	11.2106	3.4868	4.994e-11	1.173e-08	Up Regulation	Chr3	16922514	16923299	-	786	-	GO:0003700;GO:0071456;GO:0006355;GO:0006950;GO:0071456;GO:0071456;GO:0006355;GO:0006355;GO:0071456;GO:0006355;GO:0010200;GO:0005634;GO:0010200;	-	C2H2-type zinc finger family protein	GO:0071456//cellular response to hypoxia;GO:0006355//regulation of transcription, DNA-templated;GO:0006950//response to stress;GO:0071456//cellular response to hypoxia;GO:0071456//cellular response to hypoxia;GO:0006355//regulation of transcription, DNA-templated;GO:0006355//regulation of transcription, DNA-templated;GO:0071456//cellular response to hypoxia;GO:0006355//regulation of transcription…	GO:0005634//nucleus;	GO:0003700//DNA-binding transcription factor activity;	-
AT2G27830	1641.69	3.3299	1.7355	5.13e-11	1.191e-08	Up Regulation	Chr2	11860218	11861525	+	1308	-	GO:0003674;GO:0005634;	-	hypothetical protein	-	GO:0005634//nucleus;	GO:0003674//molecular_function;	-
AT2G32140	221.426	3.0181	1.5936	5.531e-11	1.269e-08	Up Regulation	Chr2	13655627	13657369	-	1485	-	GO:0009507;GO:0007165;	-	transmembrane receptor	GO:0007165//signal transduction;	GO:0009507//chloroplast;	-	-
AT5G44990	37.9124	12.4534	3.6385	6.267e-11	1.419e-08	Up Regulation	Chr5	18163128	18164813	+	1491	-	GO:0005737;GO:0004364;GO:0005634;GO:0005737;GO:0004364;GO:0006749;GO:0005737;GO:0006749;GO:0005737;	K07393	Glutathione S-transferase family protein	GO:0006749//glutathione metabolic process;GO:0006749//glutathione metabolic process;	GO:0005737//cytoplasm;GO:0005634//nucleus;GO:0005737//cytoplasm;GO:0005737//cytoplasm;GO:0005737//cytoplasm;	GO:0004364//glutathione transferase activity;GO:0004364//glutathione transferase activity;	-
AT5G26920	1277.95	4.5076	2.1723	6.332e-11	1.419e-08	Up Regulation	Chr5	9475679	9478777	+	2306	CBP60G	GO:0080142;GO:0009697;GO:0080142;GO:0071219;GO:0009789;GO:0009617;GO:0006355;GO:0080142;GO:0080142;GO:0080142;GO:0042742;GO:0042742;GO:0071219;GO:0080142;GO:0005634;GO:0010224;GO:0071456;GO:0071456;GO:0009507;GO:0010112;GO:0043565;GO:0080142;GO:0071219;GO:0009617;GO:0003700;GO:0080142;GO:0009697;GO:0009617;GO:0042742;GO:0002229;GO:0080142;GO:0006355;GO:0071456;GO:0010112;GO:0002237;GO:0071219;GO:…	-	Cam-binding protein 60-like G	GO:0080142//regulation of salicylic acid biosynthetic process;GO:0009697//salicylic acid biosynthetic process;GO:0080142//regulation of salicylic acid biosynthetic process;GO:0071219//cellular response to molecule of bacterial origin;GO:0009789//positive regulation of abscisic acid-activated signaling pathway;GO:0009617//response to bacterium;GO:0006355//regulation of transcription, DNA-templated…	GO:0005634//nucleus;GO:0009507//chloroplast;GO:0005634//nucleus;GO:0005634//nucleus;GO:0005634//nucleus;GO:0005634//nucleus;	GO:0043565//sequence-specific DNA binding;GO:0003700//DNA-binding transcription factor activity;GO:0003700//DNA-binding transcription factor activity;GO:0005516//calmodulin binding;GO:0005516//calmodulin binding;GO:0005516//calmodulin binding;GO:0005516//calmodulin binding;GO:0043565//sequence-specific DNA binding;GO:0003700//DNA-binding transcription factor activity;GO:0043565//sequence-specific…	-
AT2G24240	392.043	3.5856	1.8422	7.726e-11	1.712e-08	Up Regulation	Chr2	10310482	10312573	+	2092	-	GO:0005634;GO:0051260;GO:0016567;GO:0051260;	-	BTB/POZ domain with WD40/YVTN repeat-like protein	GO:0051260//protein homooligomerization;GO:0016567//protein ubiquitination;GO:0051260//protein homooligomerization;	GO:0005634//nucleus;	-	-
AT1G61800	219.98	10.6604	3.4142	7.902e-11	1.732e-08	Up Regulation	Chr1	22824414	22826902	+	1843	GPT2	GO:0005774;GO:0071917;GO:0015152;GO:0009507;GO:0015714;GO:0015760;GO:0055085;GO:0010109;GO:0071917;GO:0035436;GO:0015979;GO:0015297;GO:0015120;GO:0010109;GO:0005794;GO:0015297;GO:0009624;GO:0010109;GO:0015713;GO:0005794;GO:0080167;GO:0009624;GO:0022857;GO:0005315;GO:0035436;GO:0015713;GO:0009744;GO:0015120;GO:0009749;GO:0009643;GO:0055085;GO:0005774;	K15283	glucose-6-phosphate/phosphate translocator 2	GO:0015714//phosphoenolpyruvate transport;GO:0015760//glucose-6-phosphate transport;GO:0055085//transmembrane transport;GO:0010109//regulation of photosynthesis;GO:0035436//triose phosphate transmembrane transport;GO:0015979//photosynthesis;GO:0010109//regulation of photosynthesis;GO:0009624//response to nematode;GO:0010109//regulation of photosynthesis;GO:0015713//phosphoglycerate transmembrane …	GO:0005774//vacuolar membrane;GO:0009507//chloroplast;GO:0005794//Golgi apparatus;GO:0005794//Golgi apparatus;GO:0005774//vacuolar membrane;	GO:0071917//triose-phosphate transmembrane transporter activity;GO:0015152//glucose-6-phosphate transmembrane transporter activity;GO:0071917//triose-phosphate transmembrane transporter activity;GO:0015297//antiporter activity;GO:0015120//phosphoglycerate transmembrane transporter activity;GO:0015297//antiporter activity;GO:0022857//transmembrane transporter activity;GO:0005315//inorganic phospha…	-
AT2G32680	3028.75	2.5058	1.3253	8.016e-11	1.737e-08	Up Regulation	Chr2	13859769	13862614	-	2846	RLP23	GO:0042742;GO:0002758;GO:0002758;GO:0042742;GO:0002237;GO:0050832;GO:0002229;GO:0007165;GO:0002238;GO:0019901;GO:0140426;GO:0002238;GO:0016301;GO:0005783;GO:0002758;GO:0042742;GO:0002237;GO:0010555;GO:0032491;GO:0032491;GO:0050832;GO:0002758;GO:0050832;GO:0002240;GO:0019901;GO:0002240;GO:0032491;GO:0002238;GO:0002237;GO:0002240;GO:0140426;GO:0002229;GO:0002229;GO:0005576;GO:0140426;GO:0140426;	-	receptor like protein 23	GO:0042742//defense response to bacterium;GO:0002758//innate immune response-activating signal transduction;GO:0002758//innate immune response-activating signal transduction;GO:0042742//defense response to bacterium;GO:0002237//response to molecule of bacterial origin;GO:0050832//defense response to fungus;GO:0002229//defense response to oomycetes;GO:0007165//signal transduction;GO:0002238//respo…	GO:0005783//endoplasmic reticulum;GO:0005576//extracellular region;	GO:0019901//protein kinase binding;GO:0016301//kinase activity;GO:0019901//protein kinase binding;	-
AT3G53150	35.8008	11.0274	3.463	8.297e-11	1.778e-08	Up Regulation	Chr3	19697607	19699392	-	1786	UGT73D1	-	-	UDP-glucosyl transferase 73D1	-	-	-	-
AT3G54150	157.083	4.9183	2.2982	8.711e-11	1.846e-08	Up Regulation	Chr3	20050564	20052931	-	1486	-	GO:0005737;GO:0010584;GO:0009846;GO:0005829;GO:0010584;GO:0005634;GO:0009846;GO:1990110;GO:0010584;GO:0010584;	-	S-adenosyl-L-methionine-dependent methyltransferases superfamily protein	GO:0010584//pollen exine formation;GO:0009846//pollen germination;GO:0010584//pollen exine formation;GO:0009846//pollen germination;GO:1990110//callus formation;GO:0010584//pollen exine formation;GO:0010584//pollen exine formation;	GO:0005737//cytoplasm;GO:0005829//cytosol;GO:0005634//nucleus;	-	-
AT3G49580	679.703	9.0174	3.1727	8.831e-11	1.852e-08	Up Regulation	Chr3	18374908	18375940	-	886	LSU1	GO:0005515;GO:0005634;GO:0010438;GO:0010438;GO:0009651;GO:0010438;GO:0010438;GO:0009651;GO:0010438;GO:0005634;GO:0005515;GO:0098869;GO:0010438;GO:0098869;GO:0005634;GO:0010438;GO:0010438;	-	response to low sulfur 1	GO:0010438//cellular response to sulfur starvation;GO:0010438//cellular response to sulfur starvation;GO:0009651//response to salt stress;GO:0010438//cellular response to sulfur starvation;GO:0010438//cellular response to sulfur starvation;GO:0009651//response to salt stress;GO:0010438//cellular response to sulfur starvation;GO:0098869//cellular oxidant detoxification;GO:0010438//cellular respons…	GO:0005634//nucleus;GO:0005634//nucleus;GO:0005634//nucleus;	GO:0005515//protein binding;GO:0005515//protein binding;	-
AT3G13790	1335.02	3.0839	1.6248	1.107e-10	2.297e-08	Up Regulation	Chr3	4532762	4535914	-	2551	ATBFRUCT1	GO:0004564;GO:0005975;GO:0005886;GO:0005576;GO:0009611;GO:0050832;GO:0005576;GO:0005975;GO:0004564;GO:0005618;GO:0050832;GO:0080167;GO:0050832;GO:0005515;GO:0004553;GO:0004564;	K01193	Glycosyl hydrolases family 32 protein	GO:0005975//carbohydrate metabolic process;GO:0009611//response to wounding;GO:0050832//defense response to fungus;GO:0005975//carbohydrate metabolic process;GO:0050832//defense response to fungus;GO:0080167//response to karrikin;GO:0050832//defense response to fungus;	GO:0005886//plasma membrane;GO:0005576//extracellular region;GO:0005576//extracellular region;GO:0005618//cell wall;	GO:0004564//beta-fructofuranosidase activity;GO:0004564//beta-fructofuranosidase activity;GO:0005515//protein binding;GO:0004553//hydrolase activity, hydrolyzing O-glycosyl compounds;GO:0004564//beta-fructofuranosidase activity;	ko00500(Starch and sucrose metabolism);ko00052(Galactose metabolism)
AT4G08770	133.86	14.934	3.9005	1.143e-10	2.346e-08	Up Regulation	Chr4	5598037	5600398	-	1399	Prx37	GO:0005773;GO:0020037;GO:0005576;GO:0045926;GO:0006979;	K00430	Peroxidase superfamily protein	GO:0045926//negative regulation of growth;GO:0006979//response to oxidative stress;	GO:0005773//vacuole;GO:0005576//extracellular region;	GO:0020037//heme binding;	ko00940(Phenylpropanoid biosynthesis)
AT1G68690	209.416	2.8113	1.4912	1.181e-10	2.398e-08	Up Regulation	Chr1	25788305	25792324	+	3534	PERK9	GO:0106311;GO:0006468;GO:0071456;GO:0004672;GO:0004672;GO:0006468;GO:0006468;GO:0005634;GO:0006468;GO:0019901;GO:0006468;GO:0005886;GO:0106311;GO:0071456;GO:0106310;GO:0005634;GO:0005634;GO:0006468;GO:0106310;GO:0071456;GO:0004672;GO:0106310;GO:0106311;GO:0019901;GO:0005634;GO:0071456;	-	Protein kinase superfamily protein	GO:0006468//protein phosphorylation;GO:0071456//cellular response to hypoxia;GO:0006468//protein phosphorylation;GO:0006468//protein phosphorylation;GO:0006468//protein phosphorylation;GO:0006468//protein phosphorylation;GO:0071456//cellular response to hypoxia;GO:0006468//protein phosphorylation;GO:0071456//cellular response to hypoxia;GO:0071456//cellular response to hypoxia;	GO:0005634//nucleus;GO:0005886//plasma membrane;GO:0005634//nucleus;GO:0005634//nucleus;GO:0005634//nucleus;	GO:0004672//protein kinase activity;GO:0004672//protein kinase activity;GO:0019901//protein kinase binding;GO:0106310//protein serine kinase activity;GO:0106310//protein serine kinase activity;GO:0004672//protein kinase activity;GO:0106310//protein serine kinase activity;GO:0019901//protein kinase binding;	-
AT1G63720	149.052	3.9425	1.9791	1.216e-10	2.445e-08	Up Regulation	Chr1	23635745	23637577	-	1683	-	GO:0005634;	-	hydroxyproline-rich glycoprotein family protein	-	GO:0005634//nucleus;	-	-
AT3G10985	2513.86	3.1019	1.6332	1.249e-10	2.469e-08	Up Regulation	Chr3	3442237	3443680	+	1444	SAG20	GO:0009620;GO:0002238;GO:0010150;GO:0009620;GO:0002238;GO:0010150;GO:0010193;GO:0010193;GO:0009624;GO:0003674;GO:0002238;GO:0010193;GO:0010150;GO:0007568;GO:0009624;GO:0010150;GO:0010193;	-	senescence associated gene 20	GO:0009620//response to fungus;GO:0002238//response to molecule of fungal origin;GO:0010150//leaf senescence;GO:0009620//response to fungus;GO:0002238//response to molecule of fungal origin;GO:0010150//leaf senescence;GO:0010193//response to ozone;GO:0010193//response to ozone;GO:0009624//response to nematode;GO:0002238//response to molecule of fungal origin;GO:0010193//response to ozone;GO:00101…	-	GO:0003674//molecular_function;	-
AT2G35980	118.152	21.372	4.4177	1.264e-10	2.469e-08	Up Regulation	Chr2	15110492	15111539	+	1048	YLS9	GO:0010150;GO:0051607;GO:0010150;GO:0051607;GO:0009507;GO:0051607;GO:0051707;GO:0051707;GO:0009506;GO:0005739;GO:0046658;GO:0046658;	-	Late embryogenesis abundant (LEA) hydroxyproline-rich glycoprotein family	GO:0010150//leaf senescence;GO:0051607//defense response to virus;GO:0010150//leaf senescence;GO:0051607//defense response to virus;GO:0051607//defense response to virus;GO:0051707//response to other organism;GO:0051707//response to other organism;	GO:0009507//chloroplast;GO:0009506//plasmodesma;GO:0005739//mitochondrion;GO:0046658//anchored component of plasma membrane;GO:0046658//anchored component of plasma membrane;	-	-
AT4G37520	1118.5	5.032	2.3311	1.266e-10	2.469e-08	Up Regulation	Chr4	17631500	17633249	+	1383	-	GO:0005515;GO:0020037;GO:0005576;GO:0006979;GO:0005737;GO:0005576;	K00430	Peroxidase superfamily protein	GO:0006979//response to oxidative stress;	GO:0005576//extracellular region;GO:0005737//cytoplasm;GO:0005576//extracellular region;	GO:0005515//protein binding;GO:0020037//heme binding;	ko00940(Phenylpropanoid biosynthesis)
AT1G77580	271.73	0.4077	-1.294	1.576e-10	3.043e-08	Down Regulation	Chr1	29144025	29147646	-	3543	-	GO:0005794;GO:0005737;	-	filament-like protein (DUF869)	-	GO:0005794//Golgi apparatus;GO:0005737//cytoplasm;	-	-
AT1G74590	236.314	7.8993	2.9817	1.594e-10	3.048e-08	Up Regulation	Chr1	28023627	28024860	-	1153	GSTU10	GO:0005737;GO:0004364;GO:0009407;GO:0009407;GO:0006749;GO:0006749;GO:0009407;GO:0009407;GO:0005737;GO:0005737;GO:0009407;	K00799	glutathione S-transferase TAU 10	GO:0009407//toxin catabolic process;GO:0009407//toxin catabolic process;GO:0006749//glutathione metabolic process;GO:0006749//glutathione metabolic process;GO:0009407//toxin catabolic process;GO:0009407//toxin catabolic process;GO:0009407//toxin catabolic process;	GO:0005737//cytoplasm;GO:0005737//cytoplasm;GO:0005737//cytoplasm;	GO:0004364//glutathione transferase activity;	ko00480(Glutathione metabolism)
AT4G39330	2409.63	0.3141	-1.671	1.751e-10	3.315e-08	Down Regulation	Chr4	18291218	18293018	+	1379	CAD9	GO:0009809;GO:0008270;GO:0009809;GO:0009809;GO:0009809;GO:0048046;GO:0048046;GO:0005829;GO:0016616;GO:0045551;GO:0005737;GO:0005737;GO:0052747;GO:0005886;	K00083	cinnamyl alcohol dehydrogenase 9	GO:0009809//lignin biosynthetic process;GO:0009809//lignin biosynthetic process;GO:0009809//lignin biosynthetic process;GO:0009809//lignin biosynthetic process;	GO:0048046//apoplast;GO:0048046//apoplast;GO:0005829//cytosol;GO:0005737//cytoplasm;GO:0005737//cytoplasm;GO:0005886//plasma membrane;	GO:0008270//zinc ion binding;GO:0016616//oxidoreductase activity, acting on the CH-OH group of donors, NAD or NADP as acceptor;GO:0045551//cinnamyl-alcohol dehydrogenase activity;GO:0052747//sinapyl alcohol dehydrogenase activity;	ko00940(Phenylpropanoid biosynthesis)
AT2G30750	505.777	18.0891	4.177	2.11e-10	3.957e-08	Up Regulation	Chr2	13099486	13101371	-	1494	CYP71A12	GO:0009682;GO:0009682;GO:0016705;GO:0009682;GO:0009617;GO:0020037;GO:0009617;GO:0009617;GO:0005506;GO:0009617;	K11868	cytochrome P450 family 71 polypeptide	GO:0009682//induced systemic resistance;GO:0009682//induced systemic resistance;GO:0009682//induced systemic resistance;GO:0009617//response to bacterium;GO:0009617//response to bacterium;GO:0009617//response to bacterium;GO:0009617//response to bacterium;	-	GO:0016705//oxidoreductase activity, acting on paired donors, with incorporation or reduction of molecular oxygen;GO:0020037//heme binding;GO:0005506//iron ion binding;	ko00380(Tryptophan metabolism)
AT3G09270	223.689	14.9792	3.9049	2.246e-10	4.171e-08	Up Regulation	Chr3	2848183	2849686	-	1359	GSTU8	GO:0005737;GO:0009407;GO:0004364;GO:0006749;GO:0009407;GO:0005737;GO:0006749;GO:0005737;GO:0009407;GO:0046686;GO:0009407;GO:0009407;	K00799	glutathione S-transferase TAU 8	GO:0009407//toxin catabolic process;GO:0006749//glutathione metabolic process;GO:0009407//toxin catabolic process;GO:0006749//glutathione metabolic process;GO:0009407//toxin catabolic process;GO:0046686//response to cadmium ion;GO:0009407//toxin catabolic process;GO:0009407//toxin catabolic process;	GO:0005737//cytoplasm;GO:0005737//cytoplasm;GO:0005737//cytoplasm;	GO:0004364//glutathione transferase activity;	ko00480(Glutathione metabolism)
AT5G01550	73.5168	13.0697	3.7082	2.3e-10	4.231e-08	Up Regulation	Chr5	214373	216773	-	2401	LECRKA4.2	GO:0002229;GO:0106310;GO:0106311;GO:0042742;GO:0006468;GO:0002229;GO:0009738;GO:0006468;GO:0106311;GO:0009738;GO:0004675;GO:0009738;GO:0042742;GO:0042742;GO:0004675;GO:0004675;GO:0106310;GO:0106310;GO:0004675;GO:0009845;GO:0006468;GO:0005576;GO:0002229;GO:0009738;GO:0005886;GO:0106311;	-	lectin receptor kinase a4.1	GO:0002229//defense response to oomycetes;GO:0042742//defense response to bacterium;GO:0006468//protein phosphorylation;GO:0002229//defense response to oomycetes;GO:0009738//abscisic acid-activated signaling pathway;GO:0006468//protein phosphorylation;GO:0009738//abscisic acid-activated signaling pathway;GO:0009738//abscisic acid-activated signaling pathway;GO:0042742//defense response to bacteri…	GO:0005576//extracellular region;GO:0005886//plasma membrane;	GO:0106310//protein serine kinase activity;GO:0004675//transmembrane receptor protein serine/threonine kinase activity;GO:0004675//transmembrane receptor protein serine/threonine kinase activity;GO:0004675//transmembrane receptor protein serine/threonine kinase activity;GO:0106310//protein serine kinase activity;GO:0106310//protein serine kinase activity;GO:0004675//transmembrane receptor protein…	-
AT3G26500	340.735	4.8231	2.27	2.534e-10	4.619e-08	Up Regulation	Chr3	9707912	9710100	-	1855	PIRL2	GO:0055046;GO:0005575;GO:0008150;GO:0004674;GO:0004674;GO:0004674;	-	plant intracellular ras group-related LRR 2	GO:0055046//microgametogenesis;GO:0008150//biological_process;	GO:0005575//cellular_component;	GO:0004674//protein serine/threonine kinase activity;GO:0004674//protein serine/threonine kinase activity;GO:0004674//protein serine/threonine kinase activity;	-
AT1G76590	718.384	5.1901	2.3758	2.742e-10	4.943e-08	Up Regulation	Chr1	28740540	28742231	+	1410	-	GO:0005739;GO:0008150;	-	PLATZ transcription factor family protein	GO:0008150//biological_process;	GO:0005739//mitochondrion;	-	-
AT5G57010	59.665	4.6713	2.2238	2.763e-10	4.943e-08	Up Regulation	Chr5	23067828	23070431	+	2011	-	GO:0008150;GO:0005634;	-	calmodulin-binding family protein	GO:0008150//biological_process;	GO:0005634//nucleus;	-	-
AT5G27420	843.138	4.28	2.0976	2.838e-10	5.018e-08	Up Regulation	Chr5	9683988	9685742	+	1755	CNI1	GO:0010200;GO:0009507;GO:0071456;GO:0004842;GO:0098542;GO:0043562;GO:0043562;GO:0071456;GO:0071456;GO:0042742;GO:0098542;GO:0043562;GO:0098542;GO:0016020;GO:0042742;GO:0009737;GO:0009737;GO:0016567;GO:0042742;GO:0004842;GO:0009737;GO:0071456;GO:0009737;	K10664	carbon/nitrogen insensitive 1	GO:0010200//response to chitin;GO:0071456//cellular response to hypoxia;GO:0098542//defense response to other organism;GO:0043562//cellular response to nitrogen levels;GO:0043562//cellular response to nitrogen levels;GO:0071456//cellular response to hypoxia;GO:0071456//cellular response to hypoxia;GO:0042742//defense response to bacterium;GO:0098542//defense response to other organism;GO:0043562/…	GO:0009507//chloroplast;GO:0016020//membrane;	GO:0004842//ubiquitin-protein transferase activity;GO:0004842//ubiquitin-protein transferase activity;	-
AT3G25010	1273.28	2.7883	1.4794	2.857e-10	5.018e-08	Up Regulation	Chr3	9110057	9112936	-	2880	RLP41	GO:0071215;GO:0005576;GO:0007165;GO:0005576;GO:0010150;GO:0071215;GO:0010150;GO:0016301;GO:0010150;GO:0071215;GO:0010150;GO:0071215;GO:0071215;GO:0071215;	-	receptor like protein 41	GO:0071215//cellular response to abscisic acid stimulus;GO:0007165//signal transduction;GO:0010150//leaf senescence;GO:0071215//cellular response to abscisic acid stimulus;GO:0010150//leaf senescence;GO:0010150//leaf senescence;GO:0071215//cellular response to abscisic acid stimulus;GO:0010150//leaf senescence;GO:0071215//cellular response to abscisic acid stimulus;GO:0071215//cellular response t…	GO:0005576//extracellular region;GO:0005576//extracellular region;	GO:0016301//kinase activity;	-
AT3G54640	1672.14	2.1349	1.0941	2.882e-10	5.018e-08	Up Regulation	Chr3	20223034	20225523	-	1456	TSA1	GO:0004834;GO:0009507;GO:0009507;GO:0009507;GO:0009630;GO:0042742;GO:0052544;GO:0042742;GO:0000162;GO:0000162;GO:0009507;GO:0042742;GO:0000162;GO:0052544;GO:0000162;GO:0000162;GO:0000162;GO:0000162;GO:0009507;GO:0009570;GO:0004834;GO:0000162;GO:0000162;GO:0000162;GO:0052544;GO:0000162;GO:0004834;GO:0009630;GO:0009507;GO:0033984;GO:0000162;GO:0005829;GO:0009570;	K01695	tryptophan synthase alpha chain	GO:0009630//gravitropism;GO:0042742//defense response to bacterium;GO:0052544//defense response by callose deposition in cell wall;GO:0042742//defense response to bacterium;GO:0000162//tryptophan biosynthetic process;GO:0000162//tryptophan biosynthetic process;GO:0042742//defense response to bacterium;GO:0000162//tryptophan biosynthetic process;GO:0052544//defense response by callose deposition i…	GO:0009507//chloroplast;GO:0009507//chloroplast;GO:0009507//chloroplast;GO:0009507//chloroplast;GO:0009507//chloroplast;GO:0009570//chloroplast stroma;GO:0009507//chloroplast;GO:0005829//cytosol;GO:0009570//chloroplast stroma;	GO:0004834//tryptophan synthase activity;GO:0004834//tryptophan synthase activity;GO:0004834//tryptophan synthase activity;GO:0033984//indole-3-glycerol-phosphate lyase activity;	ko00400(Phenylalanine, tyrosine and tryptophan biosynthesis);ko00260(Glycine, serine and threonine metabolism)
AT3G57460	294.538	2.0282	1.0202	3.136e-10	5.412e-08	Up Regulation	Chr3	21262986	21265827	-	1510	-	GO:0051603;GO:0043171;GO:0046872;GO:0051603;GO:0005739;GO:0005737;GO:0043171;GO:0043171;GO:0051603;GO:0051603;	-	catalytic/ metal ion binding / metalloendopeptidase/ zinc ion binding protein	GO:0051603//proteolysis involved in cellular protein catabolic process;GO:0043171//peptide catabolic process;GO:0051603//proteolysis involved in cellular protein catabolic process;GO:0043171//peptide catabolic process;GO:0043171//peptide catabolic process;GO:0051603//proteolysis involved in cellular protein catabolic process;GO:0051603//proteolysis involved in cellular protein catabolic process;	GO:0005739//mitochondrion;GO:0005737//cytoplasm;	GO:0046872//metal ion binding;	-
AT2G29350	2096.41	9.6875	3.2761	3.278e-10	5.607e-08	Up Regulation	Chr2	12600914	12602556	+	1368	SAG13	GO:0005886;GO:0004022;GO:0005739;GO:0009507;GO:0007568;GO:0002213;GO:0002213;GO:0002213;GO:0031347;GO:0005777;	-	senescence-associated gene 13	GO:0007568//aging;GO:0002213//defense response to insect;GO:0002213//defense response to insect;GO:0002213//defense response to insect;GO:0031347//regulation of defense response;	GO:0005886//plasma membrane;GO:0005739//mitochondrion;GO:0009507//chloroplast;GO:0005777//peroxisome;	GO:0004022//alcohol dehydrogenase (NAD+) activity;	-
AT3G15680	149.738	0.2826	-1.823	3.49e-10	5.919e-08	Down Regulation	Chr3	5314817	5316617	+	1465	-	GO:0005634;GO:0003729;GO:0005634;GO:0003729;	-	Ran BP2/NZF zinc finger-like superfamily protein	-	GO:0005634//nucleus;GO:0005634//nucleus;	GO:0003729//mRNA binding;GO:0003729//mRNA binding;	-
AT1G30900	749.301	2.2008	1.138	4.337e-10	7.277e-08	Up Regulation	Chr1	10996870	11000809	+	2567	VSR6	GO:0006896;GO:0006511;GO:0006511;GO:0005802;GO:0017119;GO:0006623;GO:0006623;GO:0061630;GO:0005509;GO:0017119;GO:0061630;GO:0005802;GO:0006623;GO:0006511;GO:0006511;GO:0005768;GO:0016020;GO:0006896;GO:0006623;	-	VACUOLAR SORTING RECEPTOR 6	GO:0006896//Golgi to vacuole transport;GO:0006511//ubiquitin-dependent protein catabolic process;GO:0006511//ubiquitin-dependent protein catabolic process;GO:0006623//protein targeting to vacuole;GO:0006623//protein targeting to vacuole;GO:0006623//protein targeting to vacuole;GO:0006511//ubiquitin-dependent protein catabolic process;GO:0006511//ubiquitin-dependent protein catabolic process;GO:00…	GO:0005802//trans-Golgi network;GO:0017119//Golgi transport complex;GO:0017119//Golgi transport complex;GO:0005802//trans-Golgi network;GO:0005768//endosome;GO:0016020//membrane;	GO:0061630//ubiquitin protein ligase activity;GO:0005509//calcium ion binding;GO:0061630//ubiquitin protein ligase activity;	-
AT4G39830	233.332	3.2046	1.6802	4.366e-10	7.277e-08	Up Regulation	Chr4	18478890	18481343	+	2186	-	GO:0005576;GO:1900367;GO:0008447;GO:0005576;GO:0005507;GO:1900367;GO:0016491;GO:0005576;GO:0005507;GO:1900367;GO:0005576;	-	Cupredoxin superfamily protein	GO:1900367//positive regulation of defense response to insect;GO:1900367//positive regulation of defense response to insect;GO:1900367//positive regulation of defense response to insect;	GO:0005576//extracellular region;GO:0005576//extracellular region;GO:0005576//extracellular region;GO:0005576//extracellular region;	GO:0008447//L-ascorbate oxidase activity;GO:0005507//copper ion binding;GO:0016491//oxidoreductase activity;GO:0005507//copper ion binding;	-
AT2G29110	339.782	5.092	2.3482	5.362e-10	8.863e-08	Up Regulation	Chr2	12506795	12510624	-	3001	GLR2.8	GO:0005886;GO:0071230;GO:0009416;GO:0005886;GO:0008066;GO:0006816;GO:0005262;GO:0005886;GO:0015276;GO:0005886;GO:0019722;GO:0071230;GO:0005217;GO:0006874;GO:0038023;GO:0071230;	K05387	glutamate receptor 2.8	GO:0071230//cellular response to amino acid stimulus;GO:0009416//response to light stimulus;GO:0006816//calcium ion transport;GO:0019722//calcium-mediated signaling;GO:0071230//cellular response to amino acid stimulus;GO:0006874//cellular calcium ion homeostasis;GO:0071230//cellular response to amino acid stimulus;	GO:0005886//plasma membrane;GO:0005886//plasma membrane;GO:0005886//plasma membrane;GO:0005886//plasma membrane;	GO:0008066//glutamate receptor activity;GO:0005262//calcium channel activity;GO:0015276//ligand-gated ion channel activity;GO:0005217//intracellular ligand-gated ion channel activity;GO:0038023//signaling receptor activity;	-
AT3G51860	5149.39	7.2427	2.8565	6.667e-10	1.085e-07	Up Regulation	Chr3	19239305	19242913	+	2009	CAX3	GO:0009705;GO:0010351;GO:0009705;GO:0009624;GO:0006874;GO:0005774;GO:0005515;GO:0009705;GO:0009705;GO:0015491;GO:0006793;GO:0015368;GO:0015369;GO:0006882;GO:0005773;GO:0005774;GO:0009624;GO:0070588;GO:0006793;GO:0030026;GO:0006874;GO:0055062;GO:0006814;GO:0051592;GO:0015369;GO:0070588;GO:0005739;	K07300	cation exchanger 3	GO:0010351//lithium ion transport;GO:0009624//response to nematode;GO:0006874//cellular calcium ion homeostasis;GO:0006793//phosphorus metabolic process;GO:0006882//cellular zinc ion homeostasis;GO:0009624//response to nematode;GO:0070588//calcium ion transmembrane transport;GO:0006793//phosphorus metabolic process;GO:0030026//cellular manganese ion homeostasis;GO:0006874//cellular calcium ion ho…	GO:0009705//plant-type vacuole membrane;GO:0009705//plant-type vacuole membrane;GO:0005774//vacuolar membrane;GO:0009705//plant-type vacuole membrane;GO:0009705//plant-type vacuole membrane;GO:0005773//vacuole;GO:0005774//vacuolar membrane;GO:0005739//mitochondrion;	GO:0005515//protein binding;GO:0015491//cation:cation antiporter activity;GO:0015368//calcium:cation antiporter activity;GO:0015369//calcium:proton antiporter activity;GO:0015369//calcium:proton antiporter activity;	-
AT5G24540	39.0006	11.8611	3.5682	6.675e-10	1.085e-07	Up Regulation	Chr5	8384681	8388028	-	1895	BGLU31	GO:0051707;GO:0019762;GO:0004553;GO:0019762;GO:0102483;GO:0051707;GO:0009651;GO:0008422;GO:0009651;GO:0019762;GO:0009507;GO:0019762;GO:0005975;	K01188	beta glucosidase 31	GO:0051707//response to other organism;GO:0019762//glucosinolate catabolic process;GO:0019762//glucosinolate catabolic process;GO:0051707//response to other organism;GO:0009651//response to salt stress;GO:0009651//response to salt stress;GO:0019762//glucosinolate catabolic process;GO:0019762//glucosinolate catabolic process;GO:0005975//carbohydrate metabolic process;	GO:0009507//chloroplast;	GO:0004553//hydrolase activity, hydrolyzing O-glycosyl compounds;GO:0102483//scopolin beta-glucosidase activity;GO:0008422//beta-glucosidase activity;	ko00940(Phenylpropanoid biosynthesis);ko00500(Starch and sucrose metabolism);ko00460(Cyanoamino acid metabolism)
AT4G31800	742.463	2.4233	1.277	7.45e-10	1.201e-07	Up Regulation	Chr4	15382777	15385100	+	2027	WRKY18	GO:0005515;GO:0005634;GO:0003700;GO:0042742;GO:0005737;GO:0005515;GO:0005515;GO:0006355;GO:0050691;GO:0003700;GO:0002237;GO:0005515;GO:0003700;GO:0006355;GO:0042742;GO:0003700;GO:0043565;GO:0002237;GO:0050832;GO:0050832;GO:0002237;GO:0005515;GO:0005634;GO:0005515;GO:0005515;GO:0042802;GO:0042802;GO:0050691;GO:0003700;GO:0005515;GO:0006355;GO:0031347;GO:0003700;GO:0006355;GO:0010200;GO:0031347;GO:…	-	WRKY DNA-binding protein 18	GO:0042742//defense response to bacterium;GO:0006355//regulation of transcription, DNA-templated;GO:0050691//regulation of defense response to virus by host;GO:0002237//response to molecule of bacterial origin;GO:0006355//regulation of transcription, DNA-templated;GO:0042742//defense response to bacterium;GO:0002237//response to molecule of bacterial origin;GO:0050832//defense response to fungus;…	GO:0005634//nucleus;GO:0005737//cytoplasm;GO:0005634//nucleus;GO:0005634//nucleus;	GO:0005515//protein binding;GO:0003700//DNA-binding transcription factor activity;GO:0005515//protein binding;GO:0005515//protein binding;GO:0003700//DNA-binding transcription factor activity;GO:0005515//protein binding;GO:0003700//DNA-binding transcription factor activity;GO:0003700//DNA-binding transcription factor activity;GO:0043565//sequence-specific DNA binding;GO:0005515//protein binding;G…	-
AT3G04720	2406.25	5.0136	2.3258	7.546e-10	1.206e-07	Up Regulation	Chr3	1285425	1286760	-	1134	PR4	GO:0042742;GO:0099503;GO:0004540;GO:0004540;GO:0099503;GO:0080027;GO:0009627;GO:0009627;GO:0005576;GO:0009615;GO:0008061;GO:0042742;GO:0009723;GO:0009723;GO:0042742;GO:0009627;GO:0080027;GO:0009615;	-	pathogenesis-related 4	GO:0042742//defense response to bacterium;GO:0080027//response to herbivore;GO:0009627//systemic acquired resistance;GO:0009627//systemic acquired resistance;GO:0009615//response to virus;GO:0042742//defense response to bacterium;GO:0009723//response to ethylene;GO:0009723//response to ethylene;GO:0042742//defense response to bacterium;GO:0009627//systemic acquired resistance;GO:0080027//response…	GO:0099503//secretory vesicle;GO:0099503//secretory vesicle;GO:0005576//extracellular region;	GO:0004540//ribonuclease activity;GO:0004540//ribonuclease activity;GO:0008061//chitin binding;	-
AT5G27520	316.037	2.258	1.1751	8.454e-10	1.33e-07	Up Regulation	Chr5	9714348	9716418	-	1456	PNC2	GO:0005739;GO:0006635;GO:0090351;GO:0015867;GO:0005779;GO:0006635;GO:0006635;GO:0015217;GO:0005779;GO:0007031;GO:0006635;GO:0005777;GO:0005347;GO:0006635;GO:0006635;GO:0005779;GO:0005347;GO:0006635;GO:0005779;GO:0080024;GO:0015217;GO:0006635;GO:0015866;GO:0015867;GO:0080024;GO:0015866;	-	peroxisomal adenine nucleotide carrier 2	GO:0006635//fatty acid beta-oxidation;GO:0090351//seedling development;GO:0015867//ATP transport;GO:0006635//fatty acid beta-oxidation;GO:0006635//fatty acid beta-oxidation;GO:0007031//peroxisome organization;GO:0006635//fatty acid beta-oxidation;GO:0006635//fatty acid beta-oxidation;GO:0006635//fatty acid beta-oxidation;GO:0006635//fatty acid beta-oxidation;GO:0080024//indolebutyric acid metabol…	GO:0005739//mitochondrion;GO:0005779//integral component of peroxisomal membrane;GO:0005779//integral component of peroxisomal membrane;GO:0005777//peroxisome;GO:0005779//integral component of peroxisomal membrane;GO:0005779//integral component of peroxisomal membrane;	GO:0015217//ADP transmembrane transporter activity;GO:0005347//ATP transmembrane transporter activity;GO:0005347//ATP transmembrane transporter activity;GO:0015217//ADP transmembrane transporter activity;	-
AT1G80120	73.4434	4.5661	2.191	8.584e-10	1.339e-07	Up Regulation	Chr1	30138818	30140360	+	1387	-	GO:0003674;GO:0005575;	-	LURP-one-like protein (DUF567)	-	GO:0005575//cellular_component;	GO:0003674//molecular_function;	-
AT4G31970	212.566	273.137	8.0935	8.715e-10	1.349e-07	Up Regulation	Chr4	15462350	15464563	+	1835	CYP82C2	GO:0098542;GO:0005506;GO:0004497;GO:0006952;GO:0009507;GO:0071456;GO:0020037;GO:0106149;GO:0071456;GO:0071456;GO:0098542;GO:0098542;GO:0106149;GO:0071456;	K23137	cytochrome P450, family 82, subfamily C, polypeptide 2	GO:0098542//defense response to other organism;GO:0006952//defense response;GO:0071456//cellular response to hypoxia;GO:0071456//cellular response to hypoxia;GO:0071456//cellular response to hypoxia;GO:0098542//defense response to other organism;GO:0098542//defense response to other organism;GO:0071456//cellular response to hypoxia;	GO:0009507//chloroplast;	GO:0005506//iron ion binding;GO:0004497//monooxygenase activity;GO:0020037//heme binding;GO:0106149//indole-3-carbonyl nitrile 4-hydroxylase activity;GO:0106149//indole-3-carbonyl nitrile 4-hydroxylase activity;	-
AT4G23160	183.759	3.2233	1.6886	9.386e-10	1.439e-07	Up Regulation	Chr4	12129485	12134209	+	4039	CRK8	GO:0005524;GO:0006468;GO:0006468;GO:0005524;GO:0006468;GO:0004672;GO:0042742;GO:0004672;GO:0004674;GO:0016301;GO:0005886;GO:0004674;GO:0006468;GO:0004674;GO:0006468;GO:0042742;GO:0004672;GO:0042742;GO:0006468;	-	cysteine-rich RECEPTOR-like kinase	GO:0006468//protein phosphorylation;GO:0006468//protein phosphorylation;GO:0006468//protein phosphorylation;GO:0042742//defense response to bacterium;GO:0006468//protein phosphorylation;GO:0006468//protein phosphorylation;GO:0042742//defense response to bacterium;GO:0042742//defense response to bacterium;GO:0006468//protein phosphorylation;	GO:0005886//plasma membrane;	GO:0005524//ATP binding;GO:0005524//ATP binding;GO:0004672//protein kinase activity;GO:0004672//protein kinase activity;GO:0004674//protein serine/threonine kinase activity;GO:0016301//kinase activity;GO:0004674//protein serine/threonine kinase activity;GO:0004674//protein serine/threonine kinase activity;GO:0004672//protein kinase activity;	-
AT4G26260	32.9533	24.3667	4.6068	9.444e-10	1.439e-07	Up Regulation	Chr4	13297695	13300444	+	1499	MIOX4	GO:0006949;GO:0019853;GO:0019310;GO:0050113;GO:0005737;GO:0019853;GO:0005737;GO:0019310;GO:0005506;GO:0019853;GO:0019310;GO:0006949;GO:0019310;GO:0019853;GO:0050113;	K00469	myo-inositol oxygenase 4	GO:0006949//syncytium formation;GO:0019853//L-ascorbic acid biosynthetic process;GO:0019310//inositol catabolic process;GO:0019853//L-ascorbic acid biosynthetic process;GO:0019310//inositol catabolic process;GO:0019853//L-ascorbic acid biosynthetic process;GO:0019310//inositol catabolic process;GO:0006949//syncytium formation;GO:0019310//inositol catabolic process;GO:0019853//L-ascorbic acid bios…	GO:0005737//cytoplasm;GO:0005737//cytoplasm;	GO:0050113//inositol oxygenase activity;GO:0005506//iron ion binding;GO:0050113//inositol oxygenase activity;	ko00562(Inositol phosphate metabolism);ko00053(Ascorbate and aldarate metabolism)
AT2G47260	74.0762	0.3175	-1.655	1.119e-09	1.692e-07	Down Regulation	Chr2	19404802	19407098	-	1909	WRKY23	GO:0006355;GO:0005634;GO:0000976;GO:0006355;GO:0009733;GO:0009733;GO:0000976;GO:0006355;GO:0003700;GO:0003700;GO:1901703;GO:0009624;GO:0009624;GO:0000976;GO:0000976;GO:0006355;GO:0003700;	-	WRKY DNA-binding protein 23	GO:0006355//regulation of transcription, DNA-templated;GO:0006355//regulation of transcription, DNA-templated;GO:0009733//response to auxin;GO:0009733//response to auxin;GO:0006355//regulation of transcription, DNA-templated;GO:1901703//protein localization involved in auxin polar transport;GO:0009624//response to nematode;GO:0009624//response to nematode;GO:0006355//regulation of transcription, …	GO:0005634//nucleus;	GO:0000976//transcription cis-regulatory region binding;GO:0000976//transcription cis-regulatory region binding;GO:0003700//DNA-binding transcription factor activity;GO:0003700//DNA-binding transcription factor activity;GO:0000976//transcription cis-regulatory region binding;GO:0000976//transcription cis-regulatory region binding;GO:0003700//DNA-binding transcription factor activity;	-
AT2G28110	75.7162	5.3448	2.4181	1.265e-09	1.898e-07	Up Regulation	Chr2	11977865	11980003	-	1868	FRA8	GO:0010417;GO:0015020;GO:0010417;GO:0006486;GO:0010417;GO:0005794;GO:0009834;GO:0010417;GO:0006486;GO:0010417;GO:0010417;GO:0010417;GO:0009834;GO:0006486;GO:0010417;GO:0010417;GO:0010417;GO:0010417;GO:0006486;GO:0010417;GO:0006486;	K20889	Exostosin family protein	GO:0010417//glucuronoxylan biosynthetic process;GO:0010417//glucuronoxylan biosynthetic process;GO:0006486//protein glycosylation;GO:0010417//glucuronoxylan biosynthetic process;GO:0009834//plant-type secondary cell wall biogenesis;GO:0010417//glucuronoxylan biosynthetic process;GO:0006486//protein glycosylation;GO:0010417//glucuronoxylan biosynthetic process;GO:0010417//glucuronoxylan biosynthet…	GO:0005794//Golgi apparatus;	GO:0015020//glucuronosyltransferase activity;	-
AT1G21100	128.651	6.4266	2.6841	1.312e-09	1.947e-07	Up Regulation	Chr1	7386762	7388512	-	1545	IGMT1	GO:0042343;GO:0042343;GO:0008168;GO:0046983;GO:0005634;GO:0019438;GO:0008757;GO:0032259;GO:0019438;GO:0005515;GO:0008171;GO:0042343;GO:0005829;GO:0019438;GO:0005515;GO:0005515;	K22703	O-methyltransferase family protein	GO:0042343//indole glucosinolate metabolic process;GO:0042343//indole glucosinolate metabolic process;GO:0019438//aromatic compound biosynthetic process;GO:0032259//methylation;GO:0019438//aromatic compound biosynthetic process;GO:0042343//indole glucosinolate metabolic process;GO:0019438//aromatic compound biosynthetic process;	GO:0005634//nucleus;GO:0005829//cytosol;	GO:0008168//methyltransferase activity;GO:0046983//protein dimerization activity;GO:0008757//S-adenosylmethionine-dependent methyltransferase activity;GO:0005515//protein binding;GO:0008171//O-methyltransferase activity;GO:0005515//protein binding;GO:0005515//protein binding;	-
AT5G18130	924.461	4.4943	2.1681	1.318e-09	1.947e-07	Up Regulation	Chr5	5995323	5997498	+	2176	-	GO:0005634;GO:0008150;GO:0005634;GO:0003674;	-	transmembrane protein	GO:0008150//biological_process;	GO:0005634//nucleus;GO:0005634//nucleus;	GO:0003674//molecular_function;	-
AT3G62590	97.9396	3.3857	1.7594	1.361e-09	1.995e-07	Up Regulation	Chr3	23147918	23150606	-	2442	-	GO:0008970;GO:0009507;GO:0002213;GO:0052739;GO:0052740;GO:0002213;GO:0102549;GO:0009628;GO:0031349;GO:0047714;GO:0002213;GO:0009507;	-	alpha/beta-Hydrolases superfamily protein	GO:0002213//defense response to insect;GO:0002213//defense response to insect;GO:0009628//response to abiotic stimulus;GO:0031349//positive regulation of defense response;GO:0002213//defense response to insect;	GO:0009507//chloroplast;GO:0009507//chloroplast;	GO:0008970//phospholipase A1 activity;GO:0052739//phosphatidylserine 1-acylhydrolase activity;GO:0052740//1-acyl-2-lysophosphatidylserine acylhydrolase activity;GO:0102549//1-18:1-2-16:0-monogalactosyldiacylglycerol lipase activity;GO:0047714//galactolipase activity;	-
AT3G23250	66.0448	6.6644	2.7365	1.488e-09	2.166e-07	Up Regulation	Chr3	8309209	8310910	+	1506	MYB15	GO:0003700;GO:0005634;GO:0009651;GO:0009414;GO:0005515;GO:0009651;GO:0005515;GO:0005634;GO:0005515;GO:0009414;GO:0009409;GO:0009409;GO:0005515;GO:0009414;GO:0005515;GO:0005515;GO:0010200;GO:0005515;	K09422	myb domain protein 15	GO:0009651//response to salt stress;GO:0009414//response to water deprivation;GO:0009651//response to salt stress;GO:0009414//response to water deprivation;GO:0009409//response to cold;GO:0009409//response to cold;GO:0009414//response to water deprivation;GO:0010200//response to chitin;	GO:0005634//nucleus;GO:0005634//nucleus;	GO:0003700//DNA-binding transcription factor activity;GO:0005515//protein binding;GO:0005515//protein binding;GO:0005515//protein binding;GO:0005515//protein binding;GO:0005515//protein binding;GO:0005515//protein binding;GO:0005515//protein binding;	-
AT1G15125	2555.32	5.1168	2.3552	1.501e-09	2.168e-07	Up Regulation	Chr1	5204312	5205964	+	1495	-	GO:0008757;GO:0005634;GO:0005634;GO:0032259;	-	S-adenosyl-L-methionine-dependent methyltransferases superfamily protein	GO:0032259//methylation;	GO:0005634//nucleus;GO:0005634//nucleus;	GO:0008757//S-adenosylmethionine-dependent methyltransferase activity;	-
AT5G48400	104.524	12.4732	3.6408	1.557e-09	2.233e-07	Up Regulation	Chr5	19616066	19619508	+	3134	ATGLR1.2	GO:0006816;GO:0005217;GO:0005886;GO:0038023;GO:0071230;GO:0071230;GO:0005886;GO:0015276;GO:0019722;GO:0005886;GO:0071230;GO:0009416;GO:0005515;GO:0005262;GO:0005886;GO:0006874;GO:0008066;	K05387	Glutamate receptor family protein	GO:0006816//calcium ion transport;GO:0071230//cellular response to amino acid stimulus;GO:0071230//cellular response to amino acid stimulus;GO:0019722//calcium-mediated signaling;GO:0071230//cellular response to amino acid stimulus;GO:0009416//response to light stimulus;GO:0006874//cellular calcium ion homeostasis;	GO:0005886//plasma membrane;GO:0005886//plasma membrane;GO:0005886//plasma membrane;GO:0005886//plasma membrane;	GO:0005217//intracellular ligand-gated ion channel activity;GO:0038023//signaling receptor activity;GO:0015276//ligand-gated ion channel activity;GO:0005515//protein binding;GO:0005262//calcium channel activity;GO:0008066//glutamate receptor activity;	-
AT5G50740	409.599	0.2278	-2.134	1.661e-09	2.364e-07	Down Regulation	Chr5	20635826	20638104	-	2068	-	GO:0005886;GO:0005737;GO:0005886;GO:0005886;GO:0005886;GO:0030001;	-	Heavy metal transport/detoxification superfamily protein	GO:0030001//metal ion transport;	GO:0005886//plasma membrane;GO:0005737//cytoplasm;GO:0005886//plasma membrane;GO:0005886//plasma membrane;GO:0005886//plasma membrane;	-	-
AT3G51330	560.656	2.6752	1.4196	1.866e-09	2.633e-07	Up Regulation	Chr3	19053272	19056447	-	2278	-	GO:0004190;GO:0005576;GO:0004190;GO:0031225;GO:0031225;	-	Eukaryotic aspartyl protease family protein	-	GO:0005576//extracellular region;GO:0031225//anchored component of membrane;GO:0031225//anchored component of membrane;	GO:0004190//aspartic-type endopeptidase activity;GO:0004190//aspartic-type endopeptidase activity;	-
AT5G06730	55.0636	32.1058	5.0048	1.91e-09	2.661e-07	Up Regulation	Chr5	2079925	2081685	-	1423	-	GO:0005774;GO:0006979;GO:0005576;GO:0005774;GO:0020037;	K00430	Peroxidase superfamily protein	GO:0006979//response to oxidative stress;	GO:0005774//vacuolar membrane;GO:0005576//extracellular region;GO:0005774//vacuolar membrane;	GO:0020037//heme binding;	ko00940(Phenylpropanoid biosynthesis)
AT1G44130	53.1171	9.5169	3.2505	2.012e-09	2.783e-07	Up Regulation	Chr1	16787508	16789436	-	1336	-	GO:0009505;GO:0005794;GO:0005576;	-	Eukaryotic aspartyl protease family protein	-	GO:0009505//plant-type cell wall;GO:0005794//Golgi apparatus;GO:0005576//extracellular region;	-	-
AT3G13950	452.103	6.9674	2.8006	2.127e-09	2.922e-07	Up Regulation	Chr3	4603885	4605513	+	1206	-	GO:0003674;	-	ankyrin	-	-	GO:0003674//molecular_function;	-
AT3G04070	87.211	10.4711	3.3883	2.348e-09	3.202e-07	Up Regulation	Chr3	1061300	1063234	-	1611	NAC047	GO:0000976;GO:0000976;GO:0000976;GO:0000976;GO:0010365;GO:0006355;GO:0000976;GO:0003677;GO:0009793;GO:0009793;GO:0000976;GO:0000976;GO:0005634;GO:0006355;GO:0010365;GO:0009413;GO:0005634;GO:0006355;GO:0005634;GO:0009413;GO:0009413;GO:0003700;GO:0010365;GO:0006355;GO:0009793;GO:0009793;GO:0009793;GO:0000976;	-	NAC domain containing protein 47	GO:0010365//positive regulation of ethylene biosynthetic process;GO:0006355//regulation of transcription, DNA-templated;GO:0009793//embryo development ending in seed dormancy;GO:0009793//embryo development ending in seed dormancy;GO:0006355//regulation of transcription, DNA-templated;GO:0010365//positive regulation of ethylene biosynthetic process;GO:0009413//response to flooding;GO:0006355//regu…	GO:0005634//nucleus;GO:0005634//nucleus;GO:0005634//nucleus;	GO:0000976//transcription cis-regulatory region binding;GO:0000976//transcription cis-regulatory region binding;GO:0000976//transcription cis-regulatory region binding;GO:0000976//transcription cis-regulatory region binding;GO:0000976//transcription cis-regulatory region binding;GO:0003677//DNA binding;GO:0000976//transcription cis-regulatory region binding;GO:0000976//transcription cis-regulator…	-
AT3G28510	563.321	13.3767	3.7417	2.719e-09	3.682e-07	Up Regulation	Chr3	10685470	10687429	+	1960	-	GO:0005783;GO:0005886;GO:0016887;	-	P-loop containing nucleoside triphosphate hydrolases superfamily protein	-	GO:0005783//endoplasmic reticulum;GO:0005886//plasma membrane;	GO:0016887//ATP hydrolysis activity;	-
AT4G00700	497.494	4.9523	2.3081	2.908e-09	3.905e-07	Up Regulation	Chr4	285876	289575	+	3611	-	GO:0005886;GO:0008150;GO:0005829;	-	C2 calcium/lipid-binding plant phosphoribosyltransferase family protein	GO:0008150//biological_process;	GO:0005886//plasma membrane;GO:0005829//cytosol;	-	-
AT5G09440	364.332	5.8076	2.5379	2.923e-09	3.905e-07	Up Regulation	Chr5	2938193	2939715	+	1523	EXL4	GO:0002239;GO:0002239;GO:0009506;GO:0009507;GO:0003674;	-	EXORDIUM like 4	GO:0002239//response to oomycetes;GO:0002239//response to oomycetes;	GO:0009506//plasmodesma;GO:0009507//chloroplast;	GO:0003674//molecular_function;	-
AT1G02220	165.321	3.3056	1.7249	2.944e-09	3.906e-07	Up Regulation	Chr1	428650	430720	-	1590	NAC003	GO:0006355;GO:0006355;GO:0000976;GO:0000976;GO:0005515;GO:0005634;GO:0006355;GO:0000976;GO:0006355;GO:0003700;GO:0005886;GO:0000976;	-	NAC domain containing protein 3	GO:0006355//regulation of transcription, DNA-templated;GO:0006355//regulation of transcription, DNA-templated;GO:0006355//regulation of transcription, DNA-templated;GO:0006355//regulation of transcription, DNA-templated;	GO:0005634//nucleus;GO:0005886//plasma membrane;	GO:0000976//transcription cis-regulatory region binding;GO:0000976//transcription cis-regulatory region binding;GO:0005515//protein binding;GO:0000976//transcription cis-regulatory region binding;GO:0003700//DNA-binding transcription factor activity;GO:0000976//transcription cis-regulatory region binding;	-
AT1G10340	740.516	3.3542	1.746	3.262e-09	4.298e-07	Up Regulation	Chr1	3390322	3392633	-	2042	-	GO:0005737;GO:0016020;GO:0005737;GO:0008150;	-	Ankyrin repeat family protein	GO:0008150//biological_process;	GO:0005737//cytoplasm;GO:0016020//membrane;GO:0005737//cytoplasm;	-	-
AT3G28580	215.452	4.5893	2.1983	3.373e-09	4.373e-07	Up Regulation	Chr3	10715597	10717393	+	1797	-	GO:0009737;GO:0016887;GO:0009737;GO:0005783;GO:0000304;GO:0005783;GO:0000304;	-	P-loop containing nucleoside triphosphate hydrolases superfamily protein	GO:0009737//response to abscisic acid;GO:0009737//response to abscisic acid;GO:0000304//response to singlet oxygen;GO:0000304//response to singlet oxygen;	GO:0005783//endoplasmic reticulum;GO:0005783//endoplasmic reticulum;	GO:0016887//ATP hydrolysis activity;	-
AT5G11920	308.49	4.9459	2.3062	3.381e-09	4.373e-07	Up Regulation	Chr5	3839316	3842409	+	2300	cwINV6	GO:0051669;GO:0051670;GO:0031219;GO:0004553;GO:0005975;	K01193	6-&1-fructan exohydrolase	GO:0005975//carbohydrate metabolic process;	-	GO:0051669//fructan beta-fructosidase activity;GO:0051670//inulinase activity;GO:0031219//levanase activity;GO:0004553//hydrolase activity, hydrolyzing O-glycosyl compounds;	ko00500(Starch and sucrose metabolism);ko00052(Galactose metabolism)
AT3G10320	43.3467	18.616	4.2185	3.386e-09	4.373e-07	Up Regulation	Chr3	3195314	3197457	-	1958	-	GO:0016757;GO:0048354;GO:0048354;GO:0010192;GO:0048354;GO:0005794;GO:0010192;GO:0047517;GO:0047517;GO:0010192;GO:0048354;GO:0005575;GO:0048354;GO:0048354;GO:0048354;	-	Glycosyltransferase family 61 protein	GO:0048354//mucilage biosynthetic process involved in seed coat development;GO:0048354//mucilage biosynthetic process involved in seed coat development;GO:0010192//mucilage biosynthetic process;GO:0048354//mucilage biosynthetic process involved in seed coat development;GO:0010192//mucilage biosynthetic process;GO:0010192//mucilage biosynthetic process;GO:0048354//mucilage biosynthetic process inv…	GO:0005794//Golgi apparatus;GO:0005575//cellular_component;	GO:0016757//glycosyltransferase activity;GO:0047517//1,4-beta-D-xylan synthase activity;GO:0047517//1,4-beta-D-xylan synthase activity;	-
AT3G26220	1081.34	3.0099	1.5897	3.462e-09	4.442e-07	Up Regulation	Chr3	9595930	9597927	-	1883	CYP71B3	GO:0005506;GO:0016705;GO:0009507;GO:0020037;	-	cytochrome P450, family 71, subfamily B, polypeptide 3	-	GO:0009507//chloroplast;	GO:0005506//iron ion binding;GO:0016705//oxidoreductase activity, acting on paired donors, with incorporation or reduction of molecular oxygen;GO:0020037//heme binding;	-
AT2G24850	1525.04	4.9755	2.3148	3.816e-09	4.863e-07	Up Regulation	Chr2	10582074	10585216	-	2398	TAT3	GO:0009753;GO:0009753;GO:0009611;GO:0004838;GO:0009058;GO:0030170;GO:0006520;GO:0006520;GO:0005737;GO:0009611;	K00815	tyrosine aminotransferase 3	GO:0009753//response to jasmonic acid;GO:0009753//response to jasmonic acid;GO:0009611//response to wounding;GO:0009058//biosynthetic process;GO:0006520//cellular amino acid metabolic process;GO:0006520//cellular amino acid metabolic process;GO:0009611//response to wounding;	GO:0005737//cytoplasm;	GO:0004838//L-tyrosine:2-oxoglutarate aminotransferase activity;GO:0030170//pyridoxal phosphate binding;	ko00960(Tropane, piperidine and pyridine alkaloid biosynthesis);ko00950(Isoquinoline alkaloid biosynthesis);ko00400(Phenylalanine, tyrosine and tryptophan biosynthesis);ko00360(Phenylalanine metabolism);ko00350(Tyrosine metabolism);ko00270(Cysteine and methionine metabolism);ko00130(Ubiquinone and other terpenoid-quinone biosynthesis)
AT1G02930	4946.5	5.6344	2.4943	4.112e-09	5.207e-07	Up Regulation	Chr1	661088	662475	-	1186	GSTF6	GO:0005618;GO:0006749;GO:0006979;GO:0005576;GO:0009414;GO:0009414;GO:0009407;GO:0009507;GO:0005829;GO:0043295;GO:0046686;GO:0005773;GO:0009507;GO:0009407;GO:0009407;GO:0005829;GO:0005737;GO:0006749;GO:0042742;GO:0005739;GO:0043295;GO:0042742;GO:0006979;GO:0009506;GO:0005737;GO:2001147;GO:0046686;GO:0009414;GO:0004364;GO:0009407;GO:0004364;GO:2001227;GO:0009407;GO:0042742;GO:0050897;GO:0005507;GO:…	K00799	glutathione S-transferase 6	GO:0006749//glutathione metabolic process;GO:0006979//response to oxidative stress;GO:0009414//response to water deprivation;GO:0009414//response to water deprivation;GO:0009407//toxin catabolic process;GO:0046686//response to cadmium ion;GO:0009407//toxin catabolic process;GO:0009407//toxin catabolic process;GO:0006749//glutathione metabolic process;GO:0042742//defense response to bacterium;GO:0…	GO:0005618//cell wall;GO:0005576//extracellular region;GO:0009507//chloroplast;GO:0005829//cytosol;GO:0005773//vacuole;GO:0009507//chloroplast;GO:0005829//cytosol;GO:0005737//cytoplasm;GO:0005739//mitochondrion;GO:0009506//plasmodesma;GO:0005737//cytoplasm;GO:0005739//mitochondrion;	GO:0043295//glutathione binding;GO:0043295//glutathione binding;GO:2001147//camalexin binding;GO:0004364//glutathione transferase activity;GO:0004364//glutathione transferase activity;GO:2001227//quercitrin binding;GO:0050897//cobalt ion binding;GO:0005507//copper ion binding;	ko00480(Glutathione metabolism)
AT4G21850	286.898	3.4721	1.7958	4.203e-09	5.258e-07	Up Regulation	Chr4	11591116	11592425	-	1085	MSRB9	GO:0006979;GO:0005829;GO:0033743;GO:0030091;GO:0005829;GO:0005739;GO:0030091;GO:0030091;GO:0009507;	K07305	methionine sulfoxide reductase B9	GO:0006979//response to oxidative stress;GO:0030091//protein repair;GO:0030091//protein repair;GO:0030091//protein repair;	GO:0005829//cytosol;GO:0005829//cytosol;GO:0005739//mitochondrion;GO:0009507//chloroplast;	GO:0033743//peptide-methionine (R)-S-oxide reductase activity;	-
AT3G26170	1151.55	2.6359	1.3983	4.206e-09	5.258e-07	Up Regulation	Chr3	9573263	9575215	-	1874	CYP71B19	GO:0005515;GO:0020037;GO:0005506;GO:0005515;GO:0016705;GO:0009507;	-	cytochrome P450, family 71, subfamily B, polypeptide 19	-	GO:0009507//chloroplast;	GO:0005515//protein binding;GO:0020037//heme binding;GO:0005506//iron ion binding;GO:0005515//protein binding;GO:0016705//oxidoreductase activity, acting on paired donors, with incorporation or reduction of molecular oxygen;	-
AT2G32800	1562.88	2.0271	1.0194	4.475e-09	5.558e-07	Up Regulation	Chr2	13916440	13919179	+	2728	AP4.3A	GO:0106311;GO:0042742;GO:0002229;GO:0106311;GO:0005634;GO:0106311;GO:0042742;GO:0004675;GO:0006468;GO:0106310;GO:0071446;GO:0006468;GO:0071395;GO:0042742;GO:0071395;GO:0002229;GO:0004675;GO:0005886;GO:0006468;GO:0071395;GO:0009617;GO:0009611;GO:0071446;GO:0004675;GO:0009617;GO:0005886;GO:0106310;GO:0002229;GO:0106310;GO:0004675;	-	protein kinase family protein	GO:0042742//defense response to bacterium;GO:0002229//defense response to oomycetes;GO:0042742//defense response to bacterium;GO:0006468//protein phosphorylation;GO:0071446//cellular response to salicylic acid stimulus;GO:0006468//protein phosphorylation;GO:0071395//cellular response to jasmonic acid stimulus;GO:0042742//defense response to bacterium;GO:0071395//cellular response to jasmonic acid…	GO:0005634//nucleus;GO:0005886//plasma membrane;GO:0005886//plasma membrane;	GO:0004675//transmembrane receptor protein serine/threonine kinase activity;GO:0106310//protein serine kinase activity;GO:0004675//transmembrane receptor protein serine/threonine kinase activity;GO:0004675//transmembrane receptor protein serine/threonine kinase activity;GO:0106310//protein serine kinase activity;GO:0106310//protein serine kinase activity;GO:0004675//transmembrane receptor protein…	-
AT4G39610	41.6781	23.8455	4.5756	4.649e-09	5.691e-07	Up Regulation	Chr4	18393547	18394816	-	1270	-	GO:0010274;GO:0003674;	-	MIZU-KUSSEI-like protein (Protein of unknown function, DUF617)	GO:0010274//hydrotropism;	-	GO:0003674//molecular_function;	-
AT5G44567	95.2069	11.6619	3.5437	4.656e-09	5.691e-07	Up Regulation	Chr5	17953282	17954554	+	550	-	GO:0008150;GO:0003674;GO:0005575;	-	hypothetical protein	GO:0008150//biological_process;	GO:0005575//cellular_component;	GO:0003674//molecular_function;	-
AT4G23280	41.1755	10.0187	3.3246	4.669e-09	5.691e-07	Up Regulation	Chr4	12174733	12177576	+	2113	CRK20	GO:0006468;GO:0042742;GO:0006468;GO:0016301;GO:0042742;GO:0009507;GO:0042742;GO:0004674;GO:0009751;GO:0006468;GO:0005576;GO:0006468;GO:0006468;GO:0004674;GO:0004674;GO:0012501;GO:0006952;GO:0005886;GO:0006468;GO:0042742;GO:0042742;GO:0042742;GO:0005576;GO:0005576;	-	cysteine-rich RLK (RECEPTOR-like protein kinase) 20	GO:0006468//protein phosphorylation;GO:0042742//defense response to bacterium;GO:0006468//protein phosphorylation;GO:0042742//defense response to bacterium;GO:0042742//defense response to bacterium;GO:0009751//response to salicylic acid;GO:0006468//protein phosphorylation;GO:0006468//protein phosphorylation;GO:0006468//protein phosphorylation;GO:0012501//programmed cell death;GO:0006952//defense …	GO:0009507//chloroplast;GO:0005576//extracellular region;GO:0005886//plasma membrane;GO:0005576//extracellular region;GO:0005576//extracellular region;	GO:0016301//kinase activity;GO:0004674//protein serine/threonine kinase activity;GO:0004674//protein serine/threonine kinase activity;GO:0004674//protein serine/threonine kinase activity;	-
AT2G03090	49.4636	0.142	-2.816	4.789e-09	5.785e-07	Down Regulation	Chr2	916806	918671	-	1434	EXPA15	GO:0009664;GO:0009828;GO:0009828;GO:0009826;GO:0009664;GO:0009826;GO:0006949;GO:0005576;GO:0009826;GO:0006949;	-	expansin A15	GO:0009664//plant-type cell wall organization;GO:0009828//plant-type cell wall loosening;GO:0009828//plant-type cell wall loosening;GO:0009826//unidimensional cell growth;GO:0009664//plant-type cell wall organization;GO:0009826//unidimensional cell growth;GO:0006949//syncytium formation;GO:0009826//unidimensional cell growth;GO:0006949//syncytium formation;	GO:0005576//extracellular region;	-	-
AT1G76930	1174.2	10.0169	3.3244	4.805e-09	5.785e-07	Up Regulation	Chr1	28895301	28897120	-	1343	EXT4	GO:0009664;GO:0009753;GO:0009737;GO:0009753;GO:0009751;GO:0009611;GO:0005199;GO:0009664;GO:0009737;	-	extensin 4	GO:0009664//plant-type cell wall organization;GO:0009753//response to jasmonic acid;GO:0009737//response to abscisic acid;GO:0009753//response to jasmonic acid;GO:0009751//response to salicylic acid;GO:0009611//response to wounding;GO:0009664//plant-type cell wall organization;GO:0009737//response to abscisic acid;	-	GO:0005199//structural constituent of cell wall;	-
AT5G20230	2113.72	4.7119	2.2363	4.851e-09	5.804e-07	Up Regulation	Chr5	6826365	6827748	+	1192	BCB	GO:0009611;GO:0046658;GO:0071456;GO:0031225;GO:0002239;GO:0005886;GO:0005886;GO:0009055;GO:0009536;GO:0009646;GO:0006979;GO:0046658;GO:1901141;GO:0070417;GO:0046658;GO:0070417;GO:0031225;GO:1901141;GO:0005773;GO:1901141;GO:0005576;GO:0071456;GO:0070417;GO:0005515;GO:0046658;GO:0071456;GO:0071456;GO:0002239;GO:1901141;GO:0015690;	-	blue-copper-binding protein	GO:0009611//response to wounding;GO:0071456//cellular response to hypoxia;GO:0002239//response to oomycetes;GO:0009646//response to absence of light;GO:0006979//response to oxidative stress;GO:1901141//regulation of lignin biosynthetic process;GO:0070417//cellular response to cold;GO:0070417//cellular response to cold;GO:1901141//regulation of lignin biosynthetic process;GO:1901141//regulation of…	GO:0046658//anchored component of plasma membrane;GO:0031225//anchored component of membrane;GO:0005886//plasma membrane;GO:0005886//plasma membrane;GO:0009536//plastid;GO:0046658//anchored component of plasma membrane;GO:0046658//anchored component of plasma membrane;GO:0031225//anchored component of membrane;GO:0005773//vacuole;GO:0005576//extracellular region;GO:0046658//anchored component of …	GO:0009055//electron transfer activity;GO:0005515//protein binding;	-
AT4G29900	3704.08	2.4011	1.2637	5.082e-09	6.043e-07	Up Regulation	Chr4	14610883	14619685	-	4296	ACA10	GO:0005388;GO:0005886;GO:0019829;GO:0005886;GO:0048281;GO:0005634;GO:0005634;GO:0070588;GO:0005388;GO:0005886;GO:0009506;GO:0048281;GO:0005886;GO:0005887;GO:0005388;GO:0048367;GO:0043231;GO:0070588;GO:0005886;GO:0048281;GO:0005887;GO:0005388;GO:0048367;GO:0005886;GO:0048281;	K01537	autoinhibited Ca(2+)-ATPase 10	GO:0048281//inflorescence morphogenesis;GO:0070588//calcium ion transmembrane transport;GO:0048281//inflorescence morphogenesis;GO:0048367//shoot system development;GO:0070588//calcium ion transmembrane transport;GO:0048281//inflorescence morphogenesis;GO:0048367//shoot system development;GO:0048281//inflorescence morphogenesis;	GO:0005886//plasma membrane;GO:0005886//plasma membrane;GO:0005634//nucleus;GO:0005634//nucleus;GO:0005886//plasma membrane;GO:0009506//plasmodesma;GO:0005886//plasma membrane;GO:0005887//integral component of plasma membrane;GO:0043231//intracellular membrane-bounded organelle;GO:0005886//plasma membrane;GO:0005887//integral component of plasma membrane;GO:0005886//plasma membrane;	GO:0005388//P-type calcium transporter activity;GO:0019829//ATPase-coupled cation transmembrane transporter activity;GO:0005388//P-type calcium transporter activity;GO:0005388//P-type calcium transporter activity;GO:0005388//P-type calcium transporter activity;	-
AT3G26210	1134.64	3.2284	1.6908	5.122e-09	6.054e-07	Up Regulation	Chr3	9592727	9595283	-	2189	CYP71B23	GO:0016705;GO:0020037;GO:0005506;GO:0005829;GO:0009507;	-	cytochrome P450, family 71, subfamily B, polypeptide 23	-	GO:0005829//cytosol;GO:0009507//chloroplast;	GO:0016705//oxidoreductase activity, acting on paired donors, with incorporation or reduction of molecular oxygen;GO:0020037//heme binding;GO:0005506//iron ion binding;	-
AT3G50260	169.043	5.3764	2.4266	5.213e-09	6.124e-07	Up Regulation	Chr3	18634546	18635514	+	969	CEJ1	GO:0010941;GO:0006355;GO:0042742;GO:0009409;GO:0010941;GO:0000976;GO:0042742;GO:0003700;GO:0006355;GO:0009617;GO:0042742;GO:0009409;GO:0006355;GO:0009617;GO:0005634;GO:0010200;GO:0006355;GO:0000976;	K09286	cooperatively regulated by ethylene and jasmonate 1	GO:0010941//regulation of cell death;GO:0006355//regulation of transcription, DNA-templated;GO:0042742//defense response to bacterium;GO:0009409//response to cold;GO:0010941//regulation of cell death;GO:0042742//defense response to bacterium;GO:0006355//regulation of transcription, DNA-templated;GO:0009617//response to bacterium;GO:0042742//defense response to bacterium;GO:0009409//response to co…	GO:0005634//nucleus;	GO:0000976//transcription cis-regulatory region binding;GO:0003700//DNA-binding transcription factor activity;GO:0000976//transcription cis-regulatory region binding;	-
AT3G50840	594.846	2.5865	1.371	5.537e-09	6.466e-07	Up Regulation	Chr3	18896129	18898680	-	2362	-	GO:0016567;GO:0005634;	-	Phototropic-responsive NPH3 family protein	GO:0016567//protein ubiquitination;	GO:0005634//nucleus;	-	-
AT1G15380	42.6382	113.3	6.824	5.614e-09	6.517e-07	Up Regulation	Chr1	5290582	5292582	+	1193	GLYI4	GO:0009787;GO:0005737;GO:2000031;GO:2000022;GO:2000022;GO:2000031;GO:2000022;GO:0005737;GO:2000022;GO:0009787;GO:0009787;GO:2000031;GO:0009787;GO:2000031;GO:0009787;GO:2000022;	-	Lactoylglutathione lyase / glyoxalase I family protein	GO:0009787//regulation of abscisic acid-activated signaling pathway;GO:2000031//regulation of salicylic acid mediated signaling pathway;GO:2000022//regulation of jasmonic acid mediated signaling pathway;GO:2000022//regulation of jasmonic acid mediated signaling pathway;GO:2000031//regulation of salicylic acid mediated signaling pathway;GO:2000022//regulation of jasmonic acid mediated signaling pa…	GO:0005737//cytoplasm;GO:0005737//cytoplasm;	-	-
AT5G28830	489.596	2.2272	1.1553	6.176e-09	7.127e-07	Up Regulation	Chr5	10856661	10858687	+	1408	-	GO:0009507;GO:0008150;	-	calcium-binding EF hand family protein	GO:0008150//biological_process;	GO:0009507//chloroplast;	-	-
AT5G09290	140.332	4.1566	2.0554	6.509e-09	7.467e-07	Up Regulation	Chr5	2882302	2884229	+	1301	-	GO:0046855;GO:0000103;GO:0008441;GO:0046855;GO:0042578;GO:0046855;GO:0004441;GO:0009507;GO:0000103;GO:0046855;	K15422	Inositol monophosphatase family protein	GO:0046855//inositol phosphate dephosphorylation;GO:0000103//sulfate assimilation;GO:0046855//inositol phosphate dephosphorylation;GO:0046855//inositol phosphate dephosphorylation;GO:0000103//sulfate assimilation;GO:0046855//inositol phosphate dephosphorylation;	GO:0009507//chloroplast;	GO:0008441//3'(2'),5'-bisphosphate nucleotidase activity;GO:0042578//phosphoric ester hydrolase activity;GO:0004441//inositol-1,4-bisphosphate 1-phosphatase activity;	ko04070(Phosphatidylinositol signaling system);ko00920(Sulfur metabolism);ko00562(Inositol phosphate metabolism)
AT1G66960	444.697	3.0776	1.6218	6.914e-09	7.885e-07	Up Regulation	Chr1	24984878	24992043	-	3162	LUP5	GO:0005811;GO:0005739;GO:0005634;GO:0016104;GO:0016104;GO:0042300;GO:0000250;GO:0016104;GO:0016104;GO:0016104;GO:0016104;GO:0042300;GO:0016104;GO:0005634;GO:0016104;GO:0005634;	K16208	Terpenoid cyclases family protein	GO:0016104//triterpenoid biosynthetic process;GO:0016104//triterpenoid biosynthetic process;GO:0016104//triterpenoid biosynthetic process;GO:0016104//triterpenoid biosynthetic process;GO:0016104//triterpenoid biosynthetic process;GO:0016104//triterpenoid biosynthetic process;GO:0016104//triterpenoid biosynthetic process;GO:0016104//triterpenoid biosynthetic process;	GO:0005811//lipid droplet;GO:0005739//mitochondrion;GO:0005634//nucleus;GO:0005634//nucleus;GO:0005634//nucleus;	GO:0042300//beta-amyrin synthase activity;GO:0000250//lanosterol synthase activity;GO:0042300//beta-amyrin synthase activity;	-
AT3G49670	625.063	0.4136	-1.274	7.088e-09	8.037e-07	Down Regulation	Chr3	18417568	18421263	+	3609	BAM2	GO:0010480;GO:0010075;GO:0005515;GO:0006468;GO:0005515;GO:0009755;GO:0010480;GO:0048437;GO:0009755;GO:0010075;GO:0005515;GO:0005515;GO:0048437;GO:0106311;GO:0106310;GO:0005515;GO:0048653;GO:0106310;GO:0009934;GO:0010480;GO:0010480;GO:0005886;GO:0033612;GO:0106311;GO:0006468;GO:0005515;GO:0106310;GO:0005515;GO:0006468;GO:0048229;GO:0005515;GO:0005515;GO:0009755;GO:0005515;GO:0048653;GO:0048653;GO:…	-	Leucine-rich receptor-like protein kinase family protein	GO:0010480//microsporocyte differentiation;GO:0010075//regulation of meristem growth;GO:0006468//protein phosphorylation;GO:0009755//hormone-mediated signaling pathway;GO:0010480//microsporocyte differentiation;GO:0048437//floral organ development;GO:0009755//hormone-mediated signaling pathway;GO:0010075//regulation of meristem growth;GO:0048437//floral organ development;GO:0048653//anther develo…	GO:0005886//plasma membrane;GO:0005886//plasma membrane;GO:0005886//plasma membrane;	GO:0005515//protein binding;GO:0005515//protein binding;GO:0005515//protein binding;GO:0005515//protein binding;GO:0106310//protein serine kinase activity;GO:0005515//protein binding;GO:0106310//protein serine kinase activity;GO:0033612//receptor serine/threonine kinase binding;GO:0005515//protein binding;GO:0106310//protein serine kinase activity;GO:0005515//protein binding;GO:0005515//protein b…	-
AT2G33080	91.475	6.8996	2.7865	8.143e-09	9.18e-07	Up Regulation	Chr2	14031998	14034433	+	2436	RLP28	GO:0009651;GO:0005576;GO:0010555;GO:0009651;GO:0007165;	-	receptor like protein 28	GO:0009651//response to salt stress;GO:0010555//response to mannitol;GO:0009651//response to salt stress;GO:0007165//signal transduction;	GO:0005576//extracellular region;	-	-
AT1G11820	510.727	0.4494	-1.154	8.897e-09	9.972e-07	Down Regulation	Chr1	3991027	3993707	-	2092	-	GO:0046658;GO:0005576;GO:0005576;GO:0005576;GO:0005576;GO:0005975;GO:0042973;GO:0046658;	K19891	O-Glycosyl hydrolases family 17 protein	GO:0005975//carbohydrate metabolic process;	GO:0046658//anchored component of plasma membrane;GO:0005576//extracellular region;GO:0005576//extracellular region;GO:0005576//extracellular region;GO:0005576//extracellular region;GO:0046658//anchored component of plasma membrane;	GO:0042973//glucan endo-1,3-beta-D-glucosidase activity;	ko00500(Starch and sucrose metabolism)
AT5G25910	111.315	7.605	2.9269	8.993e-09	1.002e-06	Up Regulation	Chr5	9038860	9041377	+	2436	RLP52	GO:0016301;GO:0050832;GO:0050832;GO:0050832;GO:0007165;GO:0010200;GO:0005886;	-	receptor like protein 52	GO:0050832//defense response to fungus;GO:0050832//defense response to fungus;GO:0050832//defense response to fungus;GO:0007165//signal transduction;GO:0010200//response to chitin;	GO:0005886//plasma membrane;	GO:0016301//kinase activity;	-
AT1G21240	738.786	4.6373	2.2133	9.877e-09	1.094e-06	Up Regulation	Chr1	7434235	7436830	+	2422	WAK3	GO:0005524;GO:0005886;GO:0007166;GO:0006468;GO:0005886;GO:0004674;GO:0006468;GO:0004672;GO:0006468;GO:0005509;GO:0004672;GO:0005524;GO:0016301;GO:0006468;GO:0004674;GO:0006468;GO:0030247;GO:0004672;GO:0006468;GO:0004674;	-	wall associated kinase 3	GO:0007166//cell surface receptor signaling pathway;GO:0006468//protein phosphorylation;GO:0006468//protein phosphorylation;GO:0006468//protein phosphorylation;GO:0006468//protein phosphorylation;GO:0006468//protein phosphorylation;GO:0006468//protein phosphorylation;	GO:0005886//plasma membrane;GO:0005886//plasma membrane;	GO:0005524//ATP binding;GO:0004674//protein serine/threonine kinase activity;GO:0004672//protein kinase activity;GO:0005509//calcium ion binding;GO:0004672//protein kinase activity;GO:0005524//ATP binding;GO:0016301//kinase activity;GO:0004674//protein serine/threonine kinase activity;GO:0030247//polysaccharide binding;GO:0004672//protein kinase activity;GO:0004674//protein serine/threonine kinas…	-
AT5G05340	73.9411	15.8496	3.9864	9.949e-09	1.096e-06	Up Regulation	Chr5	1578869	1580875	-	1304	PRX52	GO:1901430;GO:0009809;GO:0006979;GO:1901430;GO:0005794;GO:0020037;GO:0009809;GO:0005618;GO:1901430;GO:0005515;GO:0005829;GO:0009809;GO:1901430;GO:0048046;GO:0009505;GO:0009809;GO:0010089;GO:0005576;	K00430	Peroxidase superfamily protein	GO:1901430//positive regulation of syringal lignin biosynthetic process;GO:0009809//lignin biosynthetic process;GO:0006979//response to oxidative stress;GO:1901430//positive regulation of syringal lignin biosynthetic process;GO:0009809//lignin biosynthetic process;GO:1901430//positive regulation of syringal lignin biosynthetic process;GO:0009809//lignin biosynthetic process;GO:1901430//positive r…	GO:0005794//Golgi apparatus;GO:0005618//cell wall;GO:0005829//cytosol;GO:0048046//apoplast;GO:0009505//plant-type cell wall;GO:0005576//extracellular region;	GO:0020037//heme binding;GO:0005515//protein binding;	ko00940(Phenylpropanoid biosynthesis)
AT5G18490	1031.1	2.0009	1.0006	1.035e-08	1.134e-06	Up Regulation	Chr5	6134114	6136807	-	2076	-	GO:0008150;GO:0003674;	-	vacuolar sorting-associated protein (DUF946)	GO:0008150//biological_process;	-	GO:0003674//molecular_function;	-
AT1G65845	400.091	2.2554	1.1734	1.108e-08	1.2e-06	Up Regulation	Chr1	24493011	24493923	-	777	-	GO:0003674;GO:0008150;	-	transmembrane protein	GO:0008150//biological_process;	-	GO:0003674//molecular_function;	-
AT3G63510	199.379	0.3938	-1.345	1.135e-08	1.223e-06	Down Regulation	Chr3	23450536	23452794	+	1378	-	GO:0017150;GO:0002943;GO:0002943;GO:0050660;GO:0009507;GO:0050660;	K05539	FMN-linked oxidoreductases superfamily protein	GO:0002943//tRNA dihydrouridine synthesis;GO:0002943//tRNA dihydrouridine synthesis;	GO:0009507//chloroplast;	GO:0017150//tRNA dihydrouridine synthase activity;GO:0050660//flavin adenine dinucleotide binding;GO:0050660//flavin adenine dinucleotide binding;	-
AT4G10860	40.9656	16.0386	4.0035	1.181e-08	1.265e-06	Up Regulation	Chr4	6678666	6679508	-	843	-	GO:0008150;GO:0005575;GO:0003674;	-	hypothetical protein	GO:0008150//biological_process;	GO:0005575//cellular_component;	GO:0003674//molecular_function;	-
AT2G30250	1633.47	2.4971	1.3203	1.287e-08	1.364e-06	Up Regulation	Chr2	12903208	12905338	-	1776	WRKY25	GO:0070370;GO:0043565;GO:0005634;GO:0034605;GO:0006970;GO:0009409;GO:0005515;GO:0005515;GO:0070370;GO:0070370;GO:0005515;GO:0034605;GO:0006355;GO:0006355;GO:0005515;GO:0005634;GO:0005515;GO:0005515;GO:0005634;GO:0005515;GO:0009651;GO:0003700;GO:0034605;GO:0009651;GO:0006970;GO:0003700;GO:0006355;GO:0009409;GO:0006355;GO:0003700;	K13423	WRKY DNA-binding protein 25	GO:0070370//cellular heat acclimation;GO:0034605//cellular response to heat;GO:0006970//response to osmotic stress;GO:0009409//response to cold;GO:0070370//cellular heat acclimation;GO:0070370//cellular heat acclimation;GO:0034605//cellular response to heat;GO:0006355//regulation of transcription, DNA-templated;GO:0006355//regulation of transcription, DNA-templated;GO:0009651//response to salt st…	GO:0005634//nucleus;GO:0005634//nucleus;GO:0005634//nucleus;	GO:0043565//sequence-specific DNA binding;GO:0005515//protein binding;GO:0005515//protein binding;GO:0005515//protein binding;GO:0005515//protein binding;GO:0005515//protein binding;GO:0005515//protein binding;GO:0005515//protein binding;GO:0003700//DNA-binding transcription factor activity;GO:0003700//DNA-binding transcription factor activity;GO:0003700//DNA-binding transcription factor activity;	ko04626(Plant-pathogen interaction);ko04016(MAPK signaling pathway - plant)
AT4G32940	7655.63	4.6396	2.214	1.339e-08	1.411e-06	Up Regulation	Chr4	15900270	15903523	-	2134	GAMMA-VPE	GO:0006624;GO:0009723;GO:0005576;GO:0004197;GO:0006624;GO:0051603;GO:0004197;GO:0006624;GO:0009753;GO:0006624;GO:0000326;GO:0006624;GO:0000323;GO:0006624;GO:0004197;GO:0009723;GO:0009751;GO:0004175;GO:0004197;GO:0051603;GO:0010150;GO:0006624;GO:0005773;GO:0010150;GO:0009753;GO:0006624;GO:0009611;GO:0051603;GO:0051603;GO:0004175;GO:0006624;	K01369	gamma vacuolar processing enzyme	GO:0006624//vacuolar protein processing;GO:0009723//response to ethylene;GO:0006624//vacuolar protein processing;GO:0051603//proteolysis involved in cellular protein catabolic process;GO:0006624//vacuolar protein processing;GO:0009753//response to jasmonic acid;GO:0006624//vacuolar protein processing;GO:0006624//vacuolar protein processing;GO:0006624//vacuolar protein processing;GO:0009723//respo…	GO:0005576//extracellular region;GO:0000326//protein storage vacuole;GO:0000323//lytic vacuole;GO:0005773//vacuole;	GO:0004197//cysteine-type endopeptidase activity;GO:0004197//cysteine-type endopeptidase activity;GO:0004197//cysteine-type endopeptidase activity;GO:0004175//endopeptidase activity;GO:0004197//cysteine-type endopeptidase activity;GO:0004175//endopeptidase activity;	-
AT1G67260	33.519	6.5012	2.7007	1.486e-08	1.558e-06	Up Regulation	Chr1	25167418	25169707	-	1971	TCP1	GO:0043565;GO:0003700;GO:0009908;GO:0005634;GO:0006355;GO:0006355;GO:0006355;GO:0003677;GO:0003700;GO:2000032;GO:2000032;GO:0005634;GO:0006355;GO:0003700;GO:0005634;GO:0003700;GO:0005634;	-	TCP family transcription factor	GO:0009908//flower development;GO:0006355//regulation of transcription, DNA-templated;GO:0006355//regulation of transcription, DNA-templated;GO:0006355//regulation of transcription, DNA-templated;GO:2000032//regulation of secondary shoot formation;GO:2000032//regulation of secondary shoot formation;GO:0006355//regulation of transcription, DNA-templated;	GO:0005634//nucleus;GO:0005634//nucleus;GO:0005634//nucleus;GO:0005634//nucleus;	GO:0043565//sequence-specific DNA binding;GO:0003700//DNA-binding transcription factor activity;GO:0003677//DNA binding;GO:0003700//DNA-binding transcription factor activity;GO:0003700//DNA-binding transcription factor activity;GO:0003700//DNA-binding transcription factor activity;	-
AT1G32700	2350.98	2.2697	1.1825	1.555e-08	1.622e-06	Up Regulation	Chr1	11827359	11829933	+	1641	-	GO:0005515;GO:0005634;	-	PLATZ transcription factor family protein	-	GO:0005634//nucleus;	GO:0005515//protein binding;	-
AT5G10380	7600.73	2.8708	1.5214	1.564e-08	1.622e-06	Up Regulation	Chr5	3267635	3268813	+	1179	RING1	GO:0002238;GO:0002238;GO:0009617;GO:0016567;GO:0012501;GO:0005886;GO:0004842;GO:0004842;GO:0016567;GO:0051865;GO:0005739;GO:0002238;GO:0043068;GO:0010200;GO:0009617;GO:0043068;	K10664	RING/U-box superfamily protein	GO:0002238//response to molecule of fungal origin;GO:0002238//response to molecule of fungal origin;GO:0009617//response to bacterium;GO:0016567//protein ubiquitination;GO:0012501//programmed cell death;GO:0016567//protein ubiquitination;GO:0051865//protein autoubiquitination;GO:0002238//response to molecule of fungal origin;GO:0043068//positive regulation of programmed cell death;GO:0010200//res…	GO:0005886//plasma membrane;GO:0005739//mitochondrion;	GO:0004842//ubiquitin-protein transferase activity;GO:0004842//ubiquitin-protein transferase activity;	-
AT2G41410	6124.24	2.7566	1.4629	1.627e-08	1.678e-06	Up Regulation	Chr2	17261728	17263017	-	1290	-	GO:0005886;GO:0005829;GO:0005509;	K13448	Calcium-binding EF-hand family protein	-	GO:0005886//plasma membrane;GO:0005829//cytosol;	GO:0005509//calcium ion binding;	ko04626(Plant-pathogen interaction)
AT1G78460	1463.57	2.7214	1.4443	1.687e-08	1.732e-06	Up Regulation	Chr1	29518184	29519323	-	1050	-	GO:0005737;GO:0008150;	-	SOUL heme-binding family protein	GO:0008150//biological_process;	GO:0005737//cytoplasm;	-	-
AT5G38710	240.57	7.7873	2.9611	1.765e-08	1.792e-06	Up Regulation	Chr5	15501126	15504269	+	2067	-	GO:0010133;GO:0004657;GO:0071949;GO:0010133;GO:0006562;GO:0004657;GO:0006562;GO:0010133;GO:0009414;GO:0010133;GO:0006562;GO:0006562;GO:0005739;GO:0010133;GO:0005739;GO:0006562;GO:0006562;GO:0009414;GO:0004657;GO:0006970;GO:0006970;GO:0071949;GO:0005739;GO:0009414;GO:0010133;GO:0005739;	K00318	Methylenetetrahydrofolate reductase family protein	GO:0010133//proline catabolic process to glutamate;GO:0010133//proline catabolic process to glutamate;GO:0006562//proline catabolic process;GO:0006562//proline catabolic process;GO:0010133//proline catabolic process to glutamate;GO:0009414//response to water deprivation;GO:0010133//proline catabolic process to glutamate;GO:0006562//proline catabolic process;GO:0006562//proline catabolic process;G…	GO:0005739//mitochondrion;GO:0005739//mitochondrion;GO:0005739//mitochondrion;GO:0005739//mitochondrion;	GO:0004657//proline dehydrogenase activity;GO:0071949//FAD binding;GO:0004657//proline dehydrogenase activity;GO:0004657//proline dehydrogenase activity;GO:0071949//FAD binding;	ko00330(Arginine and proline metabolism)
AT4G15610	244.34	16.9526	4.0834	1.765e-08	1.792e-06	Up Regulation	Chr4	8908763	8910945	+	1819	-	GO:0005886;GO:0005886;GO:0005802;GO:0005768;GO:0005794;GO:0005886;GO:0051539;GO:0005802;GO:0005794;GO:0005794;	-	Uncharacterized protein family (UPF0497)	-	GO:0005886//plasma membrane;GO:0005886//plasma membrane;GO:0005802//trans-Golgi network;GO:0005768//endosome;GO:0005794//Golgi apparatus;GO:0005886//plasma membrane;GO:0005802//trans-Golgi network;GO:0005794//Golgi apparatus;GO:0005794//Golgi apparatus;	GO:0051539//4 iron, 4 sulfur cluster binding;	-
AT1G15890	335.133	2.4988	1.3213	1.896e-08	1.916e-06	Up Regulation	Chr1	5461309	5464241	+	2933	-	GO:0043531;GO:0005634;GO:0005739;GO:0043531;	-	Disease resistance protein (CC-NBS-LRR class) family	-	GO:0005634//nucleus;GO:0005739//mitochondrion;	GO:0043531//ADP binding;GO:0043531//ADP binding;	-
AT2G43510	644.223	9.3726	3.2284	2.071e-08	2.071e-06	Up Regulation	Chr2	18066960	18067860	+	761	TI1	GO:0050832;GO:0099503;GO:0099503;GO:0004867;GO:0006952;GO:0009405;GO:0005576;GO:0050832;GO:0019871;GO:0050832;	-	trypsin inhibitor protein 1	GO:0050832//defense response to fungus;GO:0006952//defense response;GO:0009405//obsolete pathogenesis;GO:0050832//defense response to fungus;GO:0050832//defense response to fungus;	GO:0099503//secretory vesicle;GO:0099503//secretory vesicle;GO:0005576//extracellular region;	GO:0004867//serine-type endopeptidase inhibitor activity;GO:0019871//sodium channel inhibitor activity;	-
AT5G19230	140.144	4.721	2.2391	2.168e-08	2.157e-06	Up Regulation	Chr5	6467193	6468848	+	1384	-	GO:0003674;GO:0031225;GO:0005576;GO:0005886;GO:0071456;GO:0005576;GO:0071456;GO:0071456;GO:0046658;GO:0071456;GO:0009536;GO:0046658;GO:0031225;	-	Glycoprotein membrane precursor GPI-anchored	GO:0071456//cellular response to hypoxia;GO:0071456//cellular response to hypoxia;GO:0071456//cellular response to hypoxia;GO:0071456//cellular response to hypoxia;	GO:0031225//anchored component of membrane;GO:0005576//extracellular region;GO:0005886//plasma membrane;GO:0005576//extracellular region;GO:0046658//anchored component of plasma membrane;GO:0009536//plastid;GO:0046658//anchored component of plasma membrane;GO:0031225//anchored component of membrane;	GO:0003674//molecular_function;	-
AT1G10140	278.511	3.9001	1.9635	2.286e-08	2.252e-06	Up Regulation	Chr1	3322554	3323735	-	1182	-	GO:0005886;GO:0071456;GO:0003674;GO:0071456;GO:0071456;GO:0071456;	-	Uncharacterized conserved protein UCP031279	GO:0071456//cellular response to hypoxia;GO:0071456//cellular response to hypoxia;GO:0071456//cellular response to hypoxia;GO:0071456//cellular response to hypoxia;	GO:0005886//plasma membrane;	GO:0003674//molecular_function;	-
AT4G04490	431.49	2.4447	1.2897	2.6e-08	2.548e-06	Up Regulation	Chr4	2231717	2234689	-	2268	CRK36	GO:0004674;GO:0005886;GO:0004674;GO:0006468;GO:0009737;GO:0106310;GO:0004674;GO:0006468;GO:0005515;GO:0005576;GO:0106310;GO:0005886;GO:0016301;GO:0106311;GO:0106310;GO:0106311;GO:0009737;GO:0004674;GO:0004674;GO:0006468;GO:0106311;GO:0004674;	-	cysteine-rich RLK (RECEPTOR-like protein kinase) 36	GO:0006468//protein phosphorylation;GO:0009737//response to abscisic acid;GO:0006468//protein phosphorylation;GO:0009737//response to abscisic acid;GO:0006468//protein phosphorylation;	GO:0005886//plasma membrane;GO:0005576//extracellular region;GO:0005886//plasma membrane;	GO:0004674//protein serine/threonine kinase activity;GO:0004674//protein serine/threonine kinase activity;GO:0106310//protein serine kinase activity;GO:0004674//protein serine/threonine kinase activity;GO:0005515//protein binding;GO:0106310//protein serine kinase activity;GO:0016301//kinase activity;GO:0106310//protein serine kinase activity;GO:0004674//protein serine/threonine kinase activity;GO…	-
AT1G47890	116.466	12.1039	3.5974	2.665e-08	2.599e-06	Up Regulation	Chr1	17643976	17647107	+	3132	RLP7	GO:0016301;GO:0007165;GO:0005576;	-	receptor like protein 7	GO:0007165//signal transduction;	GO:0005576//extracellular region;	GO:0016301//kinase activity;	-
AT1G78580	718.629	0.4719	-1.083	2.692e-08	2.612e-06	Down Regulation	Chr1	29552340	29560912	-	5341	TPS1	GO:0010182;GO:0010182;GO:0009832;GO:0003825;GO:0051301;GO:0005737;GO:0009793;GO:0005991;GO:0009793;GO:0009793;GO:0016757;GO:0010182;GO:0009793;GO:0009793;GO:0009793;GO:0009507;GO:0009793;GO:0005991;GO:0009507;GO:0009793;GO:0005829;GO:0009507;GO:0009793;GO:0009793;GO:0005991;GO:0009507;	K16055	trehalose-6-phosphate synthase	GO:0010182//sugar mediated signaling pathway;GO:0010182//sugar mediated signaling pathway;GO:0009832//plant-type cell wall biogenesis;GO:0051301//cell division;GO:0009793//embryo development ending in seed dormancy;GO:0005991//trehalose metabolic process;GO:0009793//embryo development ending in seed dormancy;GO:0009793//embryo development ending in seed dormancy;GO:0010182//sugar mediated signali…	GO:0005737//cytoplasm;GO:0009507//chloroplast;GO:0009507//chloroplast;GO:0005829//cytosol;GO:0009507//chloroplast;GO:0009507//chloroplast;	GO:0003825//alpha,alpha-trehalose-phosphate synthase (UDP-forming) activity;GO:0016757//glycosyltransferase activity;	ko00500(Starch and sucrose metabolism)
AT2G44940	181.848	0.3618	-1.467	2.711e-08	2.616e-06	Down Regulation	Chr2	18537177	18538479	+	1303	-	GO:0006355;GO:0000976;GO:0000976;GO:0003700;GO:0000976;GO:0006355;GO:0000976;GO:0000976;GO:0005634;GO:0006355;GO:0000976;GO:0006355;GO:0000976;GO:0000976;	-	Integrase-type DNA-binding superfamily protein	GO:0006355//regulation of transcription, DNA-templated;GO:0006355//regulation of transcription, DNA-templated;GO:0006355//regulation of transcription, DNA-templated;GO:0006355//regulation of transcription, DNA-templated;	GO:0005634//nucleus;	GO:0000976//transcription cis-regulatory region binding;GO:0000976//transcription cis-regulatory region binding;GO:0003700//DNA-binding transcription factor activity;GO:0000976//transcription cis-regulatory region binding;GO:0000976//transcription cis-regulatory region binding;GO:0000976//transcription cis-regulatory region binding;GO:0000976//transcription cis-regulatory region binding;GO:000097…	-
AT4G25000	207.259	3.9979	1.9993	2.723e-08	2.616e-06	Up Regulation	Chr4	12851795	12853845	-	1606	AMY1	GO:0009737;GO:0005576;GO:0103025;GO:0005509;GO:0048046;GO:0009737;GO:0009739;GO:0004556;GO:0005576;GO:0009739;	K01176	alpha-amylase-like protein	GO:0009737//response to abscisic acid;GO:0009737//response to abscisic acid;GO:0009739//response to gibberellin;GO:0009739//response to gibberellin;	GO:0005576//extracellular region;GO:0048046//apoplast;GO:0005576//extracellular region;	GO:0103025//alpha-amylase activity (releasing maltohexaose);GO:0005509//calcium ion binding;GO:0004556//alpha-amylase activity;	ko00500(Starch and sucrose metabolism)
AT2G17040	3577.69	3.3321	1.7364	2.771e-08	2.649e-06	Up Regulation	Chr2	7406911	7408393	+	1316	NAC036	GO:0006355;GO:0010200;GO:0005634;GO:0048281;GO:0045792;GO:0006355;GO:0003677;GO:0048281;GO:0009965;GO:0006355;GO:0048281;GO:0003700;GO:0048281;GO:0006355;GO:0009965;	-	NAC domain containing protein 36	GO:0006355//regulation of transcription, DNA-templated;GO:0010200//response to chitin;GO:0048281//inflorescence morphogenesis;GO:0045792//negative regulation of cell size;GO:0006355//regulation of transcription, DNA-templated;GO:0048281//inflorescence morphogenesis;GO:0009965//leaf morphogenesis;GO:0006355//regulation of transcription, DNA-templated;GO:0048281//inflorescence morphogenesis;GO:0048…	GO:0005634//nucleus;	GO:0003677//DNA binding;GO:0003700//DNA-binding transcription factor activity;	-
AT1G34180	276.006	3.4459	1.7849	2.944e-08	2.8e-06	Up Regulation	Chr1	12448543	12451287	+	2303	NAC016	GO:0006355;GO:0003700;GO:0045893;GO:0006355;GO:0000976;GO:0000976;GO:0003677;GO:0005515;GO:0006355;GO:1900057;GO:1900057;GO:0045893;GO:0045893;GO:0005634;GO:0005634;GO:0006355;GO:0005634;GO:0005634;GO:0045893;GO:0005515;GO:0010200;	-	NAC domain containing protein 16	GO:0006355//regulation of transcription, DNA-templated;GO:0045893//positive regulation of transcription, DNA-templated;GO:0006355//regulation of transcription, DNA-templated;GO:0006355//regulation of transcription, DNA-templated;GO:1900057//positive regulation of leaf senescence;GO:1900057//positive regulation of leaf senescence;GO:0045893//positive regulation of transcription, DNA-templated;GO:0…	GO:0005634//nucleus;GO:0005634//nucleus;GO:0005634//nucleus;GO:0005634//nucleus;	GO:0003700//DNA-binding transcription factor activity;GO:0000976//transcription cis-regulatory region binding;GO:0000976//transcription cis-regulatory region binding;GO:0003677//DNA binding;GO:0005515//protein binding;GO:0005515//protein binding;	-
AT4G18430	32.8501	161.646	7.3367	3.116e-08	2.95e-06	Up Regulation	Chr4	10183671	10185383	-	1046	RABA1e	GO:0005829;GO:0003924;GO:0005886;GO:0005768;	-	RAB GTPase homolog A1E	-	GO:0005829//cytosol;GO:0005886//plasma membrane;GO:0005768//endosome;	GO:0003924//GTPase activity;	-
AT5G38250	127.8	4.3245	2.1125	3.159e-08	2.975e-06	Up Regulation	Chr5	15280467	15282769	-	2099	-	GO:0106310;GO:0016310;GO:0106311;GO:0006468;GO:0006468;GO:0106311;GO:0106310;GO:0006468;GO:0016310;GO:0106311;GO:0106310;GO:0005886;GO:0030247;	-	Protein kinase family protein	GO:0016310//phosphorylation;GO:0006468//protein phosphorylation;GO:0006468//protein phosphorylation;GO:0006468//protein phosphorylation;GO:0016310//phosphorylation;	GO:0005886//plasma membrane;	GO:0106310//protein serine kinase activity;GO:0106310//protein serine kinase activity;GO:0106310//protein serine kinase activity;GO:0030247//polysaccharide binding;	-
AT3G51110	341.119	2.0765	1.0542	3.173e-08	2.975e-06	Up Regulation	Chr3	18983626	18985869	+	2244	-	GO:0000398;GO:0071007;GO:0005634;GO:0000398;GO:0000245;GO:0000245;GO:0000245;GO:0000245;GO:0000974;GO:0071014;	-	Tetratricopeptide repeat (TPR)-like superfamily protein	GO:0000398//mRNA splicing, via spliceosome;GO:0000398//mRNA splicing, via spliceosome;GO:0000245//spliceosomal complex assembly;GO:0000245//spliceosomal complex assembly;GO:0000245//spliceosomal complex assembly;GO:0000245//spliceosomal complex assembly;	GO:0071007//U2-type catalytic step 2 spliceosome;GO:0005634//nucleus;GO:0000974//Prp19 complex;GO:0071014//post-mRNA release spliceosomal complex;	-	-
AT1G33170	222.951	0.2804	-1.834	3.191e-08	2.977e-06	Down Regulation	Chr1	12026936	12030539	+	2388	-	GO:0005737;GO:0005634;GO:0005802;GO:0005768;GO:0005802;	-	S-adenosyl-L-methionine-dependent methyltransferases superfamily protein	-	GO:0005737//cytoplasm;GO:0005634//nucleus;GO:0005802//trans-Golgi network;GO:0005768//endosome;GO:0005802//trans-Golgi network;	-	-
AT4G20270	585.218	0.4822	-1.052	3.36e-08	3.121e-06	Down Regulation	Chr4	10949573	10953113	+	3417	BAM3	GO:0006468;GO:0005515;GO:0106311;GO:0048437;GO:0106311;GO:0048437;GO:0005515;GO:0106311;GO:0005789;GO:0010078;GO:0005515;GO:0005789;GO:0010078;GO:0005886;GO:0106310;GO:0042802;GO:0010088;GO:0001653;GO:0048437;GO:0009755;GO:0045595;GO:0005789;GO:0005886;GO:0005515;GO:0009755;GO:0005515;GO:0005515;GO:0005515;GO:0106310;GO:0045595;GO:0010078;GO:0048437;GO:0106310;GO:0010075;GO:0010078;GO:0009755;GO:…	-	Leucine-rich receptor-like protein kinase family protein	GO:0006468//protein phosphorylation;GO:0048437//floral organ development;GO:0048437//floral organ development;GO:0010078//maintenance of root meristem identity;GO:0010078//maintenance of root meristem identity;GO:0010088//phloem development;GO:0048437//floral organ development;GO:0009755//hormone-mediated signaling pathway;GO:0045595//regulation of cell differentiation;GO:0009755//hormone-mediate…	GO:0005789//endoplasmic reticulum membrane;GO:0005789//endoplasmic reticulum membrane;GO:0005886//plasma membrane;GO:0005789//endoplasmic reticulum membrane;GO:0005886//plasma membrane;GO:0005886//plasma membrane;	GO:0005515//protein binding;GO:0005515//protein binding;GO:0005515//protein binding;GO:0106310//protein serine kinase activity;GO:0042802//identical protein binding;GO:0001653//peptide receptor activity;GO:0005515//protein binding;GO:0005515//protein binding;GO:0005515//protein binding;GO:0005515//protein binding;GO:0106310//protein serine kinase activity;GO:0106310//protein serine kinase activit…	-
AT1G67000	208.315	3.4982	1.8066	3.391e-08	3.133e-06	Up Regulation	Chr1	25003818	25007647	-	3121	-	GO:0006468;GO:0006468;GO:0006468;GO:0106310;GO:0030247;GO:0005576;GO:0106311;GO:0106310;GO:0106311;GO:0106311;GO:0106310;	-	Protein kinase superfamily protein	GO:0006468//protein phosphorylation;GO:0006468//protein phosphorylation;GO:0006468//protein phosphorylation;	GO:0005576//extracellular region;	GO:0106310//protein serine kinase activity;GO:0030247//polysaccharide binding;GO:0106310//protein serine kinase activity;GO:0106310//protein serine kinase activity;	-
AT5G39050	541.375	2.5459	1.3482	3.405e-08	3.133e-06	Up Regulation	Chr5	15634444	15636480	+	2037	PMAT1	GO:0005829;GO:0050736;GO:0005737;	-	HXXXD-type acyl-transferase family protein	-	GO:0005829//cytosol;GO:0005737//cytoplasm;	GO:0050736//O-malonyltransferase activity;	-
AT3G50770	1878.58	33.8115	5.0794	3.535e-08	3.237e-06	Up Regulation	Chr3	18873911	18874836	+	926	CML41	GO:0030234;GO:0005509;GO:0009507;	K13448	calmodulin-like 41	-	GO:0009507//chloroplast;	GO:0030234//enzyme regulator activity;GO:0005509//calcium ion binding;	ko04626(Plant-pathogen interaction)
AT5G64810	181.626	3.7054	1.8896	3.816e-08	3.463e-06	Up Regulation	Chr5	25908247	25909881	+	947	WRKY51	GO:0042742;GO:0009867;GO:0043565;GO:0050832;GO:0003700;GO:0005634;GO:0006355;GO:0005515;GO:0009867;GO:0050832;GO:0009867;GO:0006355;GO:0006355;GO:0003700;GO:0005515;GO:0009867;GO:0050832;GO:0042742;GO:0006355;GO:0042742;GO:0003700;	-	WRKY DNA-binding protein 51	GO:0042742//defense response to bacterium;GO:0009867//jasmonic acid mediated signaling pathway;GO:0050832//defense response to fungus;GO:0006355//regulation of transcription, DNA-templated;GO:0009867//jasmonic acid mediated signaling pathway;GO:0050832//defense response to fungus;GO:0009867//jasmonic acid mediated signaling pathway;GO:0006355//regulation of transcription, DNA-templated;GO:0006355…	GO:0005634//nucleus;	GO:0043565//sequence-specific DNA binding;GO:0003700//DNA-binding transcription factor activity;GO:0005515//protein binding;GO:0003700//DNA-binding transcription factor activity;GO:0005515//protein binding;GO:0003700//DNA-binding transcription factor activity;	-
AT2G31865	772.468	2.093	1.0656	3.818e-08	3.463e-06	Up Regulation	Chr2	13546544	13549571	-	2013	PARG2	GO:0005737;GO:0006282;GO:0050832;GO:0005975;GO:1990966;GO:0006974;GO:0005634;GO:0031056;GO:0004649;GO:0031056;GO:0006974;GO:0006282;GO:0005634;GO:0005634;GO:0031056;GO:0004649;GO:0050832;GO:0005634;GO:0006282;GO:0031056;GO:0009225;GO:0006282;GO:0009225;GO:0006282;GO:0050832;GO:0031056;	K07759	poly(ADP-ribose) glycohydrolase 2	GO:0006282//regulation of DNA repair;GO:0050832//defense response to fungus;GO:0005975//carbohydrate metabolic process;GO:1990966//ATP generation from poly-ADP-D-ribose;GO:0006974//cellular response to DNA damage stimulus;GO:0031056//regulation of histone modification;GO:0031056//regulation of histone modification;GO:0006974//cellular response to DNA damage stimulus;GO:0006282//regulation of DNA …	GO:0005737//cytoplasm;GO:0005634//nucleus;GO:0005634//nucleus;GO:0005634//nucleus;GO:0005634//nucleus;	GO:0004649//poly(ADP-ribose) glycohydrolase activity;GO:0004649//poly(ADP-ribose) glycohydrolase activity;	-
AT3G01970	81.4457	13.976	3.8049	3.858e-08	3.483e-06	Up Regulation	Chr3	325952	327412	-	1359	WRKY45	GO:0000976;GO:0000976;GO:0000976;GO:0005515;GO:0000976;GO:0006817;GO:0003700;GO:0006355;GO:0008134;GO:0005515;GO:0000976;GO:0003700;GO:0003700;GO:0005515;GO:0000976;GO:0006355;GO:0005515;GO:0000976;GO:0000976;GO:0005634;GO:0000976;GO:0000976;GO:0006355;GO:0005515;GO:0005634;GO:0006355;GO:0005515;GO:0000976;GO:0005515;GO:0000976;	-	WRKY DNA-binding protein 45	GO:0006817//phosphate ion transport;GO:0006355//regulation of transcription, DNA-templated;GO:0006355//regulation of transcription, DNA-templated;GO:0006355//regulation of transcription, DNA-templated;GO:0006355//regulation of transcription, DNA-templated;	GO:0005634//nucleus;GO:0005634//nucleus;	GO:0000976//transcription cis-regulatory region binding;GO:0000976//transcription cis-regulatory region binding;GO:0000976//transcription cis-regulatory region binding;GO:0005515//protein binding;GO:0000976//transcription cis-regulatory region binding;GO:0003700//DNA-binding transcription factor activity;GO:0008134//transcription factor binding;GO:0005515//protein binding;GO:0000976//transcriptio…	-
AT1G02920	3729.54	5.6104	2.4881	4.38e-08	3.919e-06	Up Regulation	Chr1	658578	659980	-	1213	GSTF7	GO:0050897;GO:0042742;GO:0005737;GO:0009407;GO:0006749;GO:0009507;GO:0005507;GO:0005634;GO:0046686;GO:0006749;GO:0009407;GO:0009407;GO:0005737;GO:0043295;GO:0042742;GO:0004364;GO:0009407;GO:0009407;GO:0042742;GO:0005829;GO:0005773;GO:0005576;GO:0005737;GO:0046686;GO:0043295;	K00799	glutathione S-transferase 7	GO:0042742//defense response to bacterium;GO:0009407//toxin catabolic process;GO:0006749//glutathione metabolic process;GO:0046686//response to cadmium ion;GO:0006749//glutathione metabolic process;GO:0009407//toxin catabolic process;GO:0009407//toxin catabolic process;GO:0042742//defense response to bacterium;GO:0009407//toxin catabolic process;GO:0009407//toxin catabolic process;GO:0042742//def…	GO:0005737//cytoplasm;GO:0009507//chloroplast;GO:0005634//nucleus;GO:0005737//cytoplasm;GO:0005829//cytosol;GO:0005773//vacuole;GO:0005576//extracellular region;GO:0005737//cytoplasm;	GO:0050897//cobalt ion binding;GO:0005507//copper ion binding;GO:0043295//glutathione binding;GO:0004364//glutathione transferase activity;GO:0043295//glutathione binding;	ko00480(Glutathione metabolism)
AT3G01175	23.6847	17.2448	4.1081	4.461e-08	3.972e-06	Up Regulation	Chr3	59423	62291	+	1884	-	GO:0005739;	-	transmembrane protein	-	GO:0005739//mitochondrion;	-	-
AT5G48360	163.873	0.3148	-1.667	4.607e-08	4.084e-06	Down Regulation	Chr5	19595536	19598492	+	2690	-	GO:0009507;GO:0003779;GO:0003779;GO:0009506;	-	Actin-binding FH2 (formin homology 2) family protein	-	GO:0009507//chloroplast;GO:0009506//plasmodesma;	GO:0003779//actin binding;GO:0003779//actin binding;	-
AT4G17500	464.673	3.2908	1.7184	4.71e-08	4.156e-06	Up Regulation	Chr4	9759203	9760391	+	1189	ERF-1	GO:0045893;GO:0006355;GO:0010200;GO:0000976;GO:0006355;GO:0045893;GO:0045893;GO:0006355;GO:0006355;GO:0009624;GO:0006355;GO:0005515;GO:0006355;GO:0045893;GO:0005634;GO:0010087;GO:0003700;GO:0000976;GO:0006355;GO:0003700;GO:0051301;GO:0009624;GO:0003677;GO:0006355;	K09286	ethylene responsive element binding factor 1	GO:0045893//positive regulation of transcription, DNA-templated;GO:0006355//regulation of transcription, DNA-templated;GO:0010200//response to chitin;GO:0006355//regulation of transcription, DNA-templated;GO:0045893//positive regulation of transcription, DNA-templated;GO:0045893//positive regulation of transcription, DNA-templated;GO:0006355//regulation of transcription, DNA-templated;GO:0006355/…	GO:0005634//nucleus;	GO:0000976//transcription cis-regulatory region binding;GO:0005515//protein binding;GO:0003700//DNA-binding transcription factor activity;GO:0000976//transcription cis-regulatory region binding;GO:0003700//DNA-binding transcription factor activity;GO:0003677//DNA binding;	-
AT1G67810	149.58	5.8393	2.5458	4.786e-08	4.204e-06	Up Regulation	Chr1	25426234	25427461	+	1228	SUFE2	GO:0051176;GO:0009507;GO:0051176;GO:0009507;GO:0016226;GO:0008047;GO:0016226;GO:0016226;GO:0009507;	-	sulfur E2	GO:0051176//positive regulation of sulfur metabolic process;GO:0051176//positive regulation of sulfur metabolic process;GO:0016226//iron-sulfur cluster assembly;GO:0016226//iron-sulfur cluster assembly;GO:0016226//iron-sulfur cluster assembly;	GO:0009507//chloroplast;GO:0009507//chloroplast;GO:0009507//chloroplast;	GO:0008047//enzyme activator activity;	-
AT5G51465	243.957	6.67	2.7377	4.849e-08	4.222e-06	Up Regulation	Chr5	20904578	20905568	-	612	-	GO:0005576;	-	hypothetical protein	-	GO:0005576//extracellular region;	-	-
AT3G27210	227.442	5.2475	2.3916	4.849e-08	4.222e-06	Up Regulation	Chr3	10045174	10047453	-	1220	-	GO:0003674;GO:0005634;GO:0005886;	-	hypothetical protein	-	GO:0005634//nucleus;GO:0005886//plasma membrane;	GO:0003674//molecular_function;	-
AT4G21120	136.757	5.5864	2.4819	4.925e-08	4.269e-06	Up Regulation	Chr4	11269985	11274007	+	3588	AAT1	GO:0015189;GO:0005886;GO:0005737;GO:0055085;GO:0015174;GO:0015189;GO:0005886;GO:0005886;GO:0015802;GO:0051938;GO:0015171;GO:0015174;GO:0005886;GO:0015181;GO:0006865;GO:0097638;GO:0005313;GO:0016020;GO:0022857;GO:0097638;GO:0005313;GO:0055085;	K03294	amino acid transporter 1	GO:0055085//transmembrane transport;GO:0015802//basic amino acid transport;GO:0051938//L-glutamate import;GO:0006865//amino acid transport;GO:0097638//L-arginine import across plasma membrane;GO:0097638//L-arginine import across plasma membrane;GO:0055085//transmembrane transport;	GO:0005886//plasma membrane;GO:0005737//cytoplasm;GO:0005886//plasma membrane;GO:0005886//plasma membrane;GO:0005886//plasma membrane;GO:0016020//membrane;	GO:0015189//L-lysine transmembrane transporter activity;GO:0015174//basic amino acid transmembrane transporter activity;GO:0015189//L-lysine transmembrane transporter activity;GO:0015171//amino acid transmembrane transporter activity;GO:0015174//basic amino acid transmembrane transporter activity;GO:0005313//L-glutamate transmembrane transporter activity;GO:0022857//transmembrane transporter acti…	-
AT4G04960	483.289	2.2768	1.187	5.123e-08	4.421e-06	Up Regulation	Chr4	2532906	2535386	+	2481	-	GO:0004672;GO:0006468;GO:0016301;GO:0106311;GO:0106311;GO:0005886;GO:0002229;GO:0042742;GO:0106310;GO:0042742;GO:0004675;GO:0009507;GO:0006468;GO:0009507;GO:0042742;GO:0004675;GO:0106310;GO:0106311;GO:0004672;GO:0106310;GO:0002229;GO:0004675;GO:0004672;GO:0002229;GO:0006468;GO:0005886;GO:0004675;	-	Concanavalin A-like lectin protein kinase family protein	GO:0006468//protein phosphorylation;GO:0002229//defense response to oomycetes;GO:0042742//defense response to bacterium;GO:0042742//defense response to bacterium;GO:0006468//protein phosphorylation;GO:0042742//defense response to bacterium;GO:0002229//defense response to oomycetes;GO:0002229//defense response to oomycetes;GO:0006468//protein phosphorylation;	GO:0005886//plasma membrane;GO:0009507//chloroplast;GO:0009507//chloroplast;GO:0005886//plasma membrane;	GO:0004672//protein kinase activity;GO:0016301//kinase activity;GO:0106310//protein serine kinase activity;GO:0004675//transmembrane receptor protein serine/threonine kinase activity;GO:0004675//transmembrane receptor protein serine/threonine kinase activity;GO:0106310//protein serine kinase activity;GO:0004672//protein kinase activity;GO:0106310//protein serine kinase activity;GO:0004675//transm…	-
AT1G27020	2199.87	5.0579	2.3386	5.539e-08	4.759e-06	Up Regulation	Chr1	9378404	9380790	+	1529	-	GO:0008150;GO:0005634;GO:0005829;GO:0003674;	-	plant/protein	GO:0008150//biological_process;	GO:0005634//nucleus;GO:0005829//cytosol;	GO:0003674//molecular_function;	-
AT2G20142	439.737	2.1912	1.1317	5.69e-08	4.867e-06	Up Regulation	Chr2	8695374	8696643	+	1032	-	GO:0007165;GO:0005737;	-	Toll-Interleukin-Resistance (TIR) domain family protein	GO:0007165//signal transduction;	GO:0005737//cytoplasm;	-	-
AT1G05340	76.5079	7.2788	2.8637	6.354e-08	5.387e-06	Up Regulation	Chr1	1558778	1559917	-	791	-	GO:0005634;GO:0005886;GO:0008150;GO:0005737;GO:0005634;GO:0005515;	-	cysteine-rich TM module stress tolerance protein	GO:0008150//biological_process;	GO:0005634//nucleus;GO:0005886//plasma membrane;GO:0005737//cytoplasm;GO:0005634//nucleus;	GO:0005515//protein binding;	-
AT2G25440	265.661	11.2972	3.4979	7.123e-08	6.013e-06	Up Regulation	Chr2	10826735	10829402	+	2016	RLP20	GO:0007165;GO:0016301;GO:0005886;	-	receptor like protein 20	GO:0007165//signal transduction;	GO:0005886//plasma membrane;	GO:0016301//kinase activity;	-
AT3G14280	201.714	4.9277	2.3009	7.193e-08	6.047e-06	Up Regulation	Chr3	4761432	4762457	-	819	-	GO:0005634;GO:0008150;	-	LL-diaminopimelate aminotransferase	GO:0008150//biological_process;	GO:0005634//nucleus;	-	-
AT1G67920	128.923	5.5913	2.4832	7.364e-08	6.151e-06	Up Regulation	Chr1	25473544	25474140	+	597	-	GO:0003674;GO:0005634;GO:0008150;	-	hypothetical protein	GO:0008150//biological_process;	GO:0005634//nucleus;	GO:0003674//molecular_function;	-
AT1G15550	72.5444	0.3132	-1.675	7.381e-08	6.151e-06	Down Regulation	Chr1	5344388	5346342	-	1522	GA3OX1	GO:0009686;GO:0009739;GO:0009686;GO:0009686;GO:0005515;GO:0009686;GO:0051213;GO:0009686;GO:0005515;GO:0009740;GO:0009686;GO:0009740;GO:0009686;GO:0009686;GO:0009686;GO:0009740;GO:0009686;GO:0009739;GO:0005515;GO:0005515;GO:0009739;GO:0016707;GO:0005515;GO:0010114;GO:0009739;GO:0016707;GO:0009686;GO:0009739;GO:0016707;GO:0005737;GO:0016707;GO:0009686;GO:0009416;GO:0009739;GO:0005737;GO:0005515;GO:…	K04124	gibberellin 3-oxidase 1	GO:0009686//gibberellin biosynthetic process;GO:0009739//response to gibberellin;GO:0009686//gibberellin biosynthetic process;GO:0009686//gibberellin biosynthetic process;GO:0009686//gibberellin biosynthetic process;GO:0009686//gibberellin biosynthetic process;GO:0009740//gibberellic acid mediated signaling pathway;GO:0009686//gibberellin biosynthetic process;GO:0009740//gibberellic acid mediated…	GO:0005737//cytoplasm;GO:0005737//cytoplasm;	GO:0005515//protein binding;GO:0051213//dioxygenase activity;GO:0005515//protein binding;GO:0005515//protein binding;GO:0005515//protein binding;GO:0016707//gibberellin 3-beta-dioxygenase activity;GO:0005515//protein binding;GO:0016707//gibberellin 3-beta-dioxygenase activity;GO:0016707//gibberellin 3-beta-dioxygenase activity;GO:0016707//gibberellin 3-beta-dioxygenase activity;GO:0005515//protei…	ko00904(Diterpenoid biosynthesis)
AT3G46690	60.815	10.1035	3.3368	7.63e-08	6.332e-06	Up Regulation	Chr3	17197443	17199363	-	1842	-	GO:0080043;GO:0016757;GO:0080044;	-	UDP-Glycosyltransferase superfamily protein	-	-	GO:0080043//quercetin 3-O-glucosyltransferase activity;GO:0016757//glycosyltransferase activity;GO:0080044//quercetin 7-O-glucosyltransferase activity;	-
AT5G25260	130.09	3.1624	1.661	7.748e-08	6.402e-06	Up Regulation	Chr5	8752684	8754522	+	1699	-	GO:0005515;GO:0005515;GO:0005886;GO:0005774;GO:0005515;GO:0072659;GO:0005774;GO:0044853;GO:0044853;GO:0044853;GO:0005515;GO:0005576;GO:0005515;GO:0044853;GO:0009536;GO:0005886;	K07192	SPFH/Band 7/PHB domain-containing membrane-associated protein family	GO:0072659//protein localization to plasma membrane;	GO:0005886//plasma membrane;GO:0005774//vacuolar membrane;GO:0005774//vacuolar membrane;GO:0044853//plasma membrane raft;GO:0044853//plasma membrane raft;GO:0044853//plasma membrane raft;GO:0005576//extracellular region;GO:0044853//plasma membrane raft;GO:0009536//plastid;GO:0005886//plasma membrane;	GO:0005515//protein binding;GO:0005515//protein binding;GO:0005515//protein binding;GO:0005515//protein binding;GO:0005515//protein binding;	-
AT3G59650	121.381	0.4418	-1.178	7.859e-08	6.467e-06	Down Regulation	Chr3	22033129	22034228	+	828	-	GO:0005739;GO:0003735;GO:0032543;GO:0003735;GO:0005762;GO:0005739;GO:0032543;GO:0005762;GO:0005762;	K17424	mitochondrial ribosomal protein L51/S25/CI-B8 family protein	GO:0032543//mitochondrial translation;GO:0032543//mitochondrial translation;	GO:0005739//mitochondrion;GO:0005762//mitochondrial large ribosomal subunit;GO:0005739//mitochondrion;GO:0005762//mitochondrial large ribosomal subunit;GO:0005762//mitochondrial large ribosomal subunit;	GO:0003735//structural constituent of ribosome;GO:0003735//structural constituent of ribosome;	-
AT3G10500	577.827	2.3046	1.2045	8.025e-08	6.564e-06	Up Regulation	Chr3	3271217	3274176	+	2518	NAC053	GO:2000377;GO:0009819;GO:0010150;GO:0003700;GO:2000377;GO:0000976;GO:0005634;GO:0005737;GO:0009819;GO:0003700;GO:0045893;GO:0000976;GO:0045893;GO:0045893;GO:0045893;GO:0010150;GO:0009819;GO:0000976;GO:0000976;GO:0005634;GO:0000976;GO:0005886;GO:0000976;GO:0000976;GO:0005634;GO:0000976;	-	NAC domain containing protein 53	GO:2000377//regulation of reactive oxygen species metabolic process;GO:0009819//drought recovery;GO:0010150//leaf senescence;GO:2000377//regulation of reactive oxygen species metabolic process;GO:0009819//drought recovery;GO:0045893//positive regulation of transcription, DNA-templated;GO:0045893//positive regulation of transcription, DNA-templated;GO:0045893//positive regulation of transcription,…	GO:0005634//nucleus;GO:0005737//cytoplasm;GO:0005634//nucleus;GO:0005886//plasma membrane;GO:0005634//nucleus;	GO:0003700//DNA-binding transcription factor activity;GO:0000976//transcription cis-regulatory region binding;GO:0003700//DNA-binding transcription factor activity;GO:0000976//transcription cis-regulatory region binding;GO:0000976//transcription cis-regulatory region binding;GO:0000976//transcription cis-regulatory region binding;GO:0000976//transcription cis-regulatory region binding;GO:0000976/…	-
AT2G36770	87.9734	4.3899	2.1342	8.857e-08	7.197e-06	Up Regulation	Chr2	15415077	15416845	-	1769	-	GO:0008194;GO:0016757;GO:0009507;	K13496	UDP-Glycosyltransferase superfamily protein	-	GO:0009507//chloroplast;	GO:0008194//UDP-glycosyltransferase activity;GO:0016757//glycosyltransferase activity;	ko00908(Zeatin biosynthesis)
AT4G23190	372.44	3.007	1.5883	9.05e-08	7.323e-06	Up Regulation	Chr4	12140899	12143858	-	2530	CRK11	GO:0006468;GO:0006979;GO:0006468;GO:0004672;GO:0006468;GO:0004672;GO:0005886;GO:0004674;GO:0042742;GO:0004674;GO:0006468;GO:0004672;GO:0004674;GO:0042742;GO:0042742;GO:0005634;GO:0005634;GO:0042742;GO:0016020;GO:0005634;GO:0042742;GO:0006468;GO:0042742;GO:0005634;GO:0006468;GO:0016301;	-	cysteine-rich RLK (RECEPTOR-like protein kinase) 11	GO:0006468//protein phosphorylation;GO:0006979//response to oxidative stress;GO:0006468//protein phosphorylation;GO:0006468//protein phosphorylation;GO:0042742//defense response to bacterium;GO:0006468//protein phosphorylation;GO:0042742//defense response to bacterium;GO:0042742//defense response to bacterium;GO:0042742//defense response to bacterium;GO:0042742//defense response to bacterium;GO:0…	GO:0005886//plasma membrane;GO:0005634//nucleus;GO:0005634//nucleus;GO:0016020//membrane;GO:0005634//nucleus;GO:0005634//nucleus;	GO:0004672//protein kinase activity;GO:0004672//protein kinase activity;GO:0004674//protein serine/threonine kinase activity;GO:0004674//protein serine/threonine kinase activity;GO:0004672//protein kinase activity;GO:0004674//protein serine/threonine kinase activity;GO:0016301//kinase activity;	-
AT4G36990	1137.13	4.3112	2.1081	9.25e-08	7.454e-06	Up Regulation	Chr4	17440177	17442151	+	1783	HSF4	GO:0000978;GO:0045892;GO:0000978;GO:0003700;GO:0005634;GO:0009408;GO:0006357;GO:0009408;GO:0003700;GO:0045892;GO:0006357;GO:0006357;GO:0005634;GO:0006357;GO:0045892;GO:0045892;	K09419	heat shock factor 4	GO:0045892//negative regulation of transcription, DNA-templated;GO:0009408//response to heat;GO:0006357//regulation of transcription by RNA polymerase II;GO:0009408//response to heat;GO:0045892//negative regulation of transcription, DNA-templated;GO:0006357//regulation of transcription by RNA polymerase II;GO:0006357//regulation of transcription by RNA polymerase II;GO:0006357//regulation of tran…	GO:0005634//nucleus;GO:0005634//nucleus;	GO:0000978//RNA polymerase II cis-regulatory region sequence-specific DNA binding;GO:0000978//RNA polymerase II cis-regulatory region sequence-specific DNA binding;GO:0003700//DNA-binding transcription factor activity;GO:0003700//DNA-binding transcription factor activity;	-
AT5G10760	7082.84	2.1424	1.0992	9.827e-08	7.873e-06	Up Regulation	Chr5	3400322	3402389	-	1968	-	GO:0009627;GO:0009627;GO:0009627;GO:0005576;GO:0048046;	-	Eukaryotic aspartyl protease family protein	GO:0009627//systemic acquired resistance;GO:0009627//systemic acquired resistance;GO:0009627//systemic acquired resistance;	GO:0005576//extracellular region;GO:0048046//apoplast;	-	-
AT2G04495	278.357	3.1959	1.6762	9.85e-08	7.873e-06	Up Regulation	Chr2	1564056	1565137	+	1082	-	GO:0003674;GO:0008150;	-	transmembrane protein	GO:0008150//biological_process;	-	GO:0003674//molecular_function;	-
AT4G26060	271.655	2.5145	1.3303	1.028e-07	8.179e-06	Up Regulation	Chr4	13214721	13216586	-	1008	-	-	-	Ribosomal protein L18ae family	-	-	-	-
AT1G05575	99.9808	3.4434	1.7838	1.063e-07	8.43e-06	Up Regulation	Chr1	1661550	1662259	-	710	-	GO:0009061;GO:0005783;GO:0009061;GO:0003674;	-	transmembrane protein	GO:0009061//anaerobic respiration;GO:0009061//anaerobic respiration;	GO:0005783//endoplasmic reticulum;	GO:0003674//molecular_function;	-
AT1G24145	423.87	3.4318	1.779	1.083e-07	8.514e-06	Up Regulation	Chr1	8540838	8542053	+	1026	-	GO:0003674;GO:0008150;	-	transmembrane protein	GO:0008150//biological_process;	-	GO:0003674//molecular_function;	-
AT1G28190	402.994	4.7025	2.2334	1.087e-07	8.514e-06	Up Regulation	Chr1	9846747	9848015	-	1269	-	GO:0009620;GO:0003674;GO:0005634;GO:0009620;	-	hypothetical protein	GO:0009620//response to fungus;GO:0009620//response to fungus;	GO:0005634//nucleus;	GO:0003674//molecular_function;	-
AT5G16910	631.07	2.2393	1.163	1.158e-07	9.016e-06	Up Regulation	Chr5	5560607	5565660	+	4501	CSLD2	GO:0009833;GO:0005802;GO:0030173;GO:0030173;GO:0009409;GO:0048767;GO:0030244;GO:0005768;GO:0005886;GO:0005886;GO:0009409;GO:0005794;GO:0048767;GO:0030244;GO:0005794;GO:0048767;GO:0030244;GO:0005802;GO:0016760;GO:0030173;GO:0016757;GO:0016759;GO:0009833;GO:0048767;GO:0005794;GO:0051753;GO:0030244;GO:0005794;GO:0051753;GO:0005802;GO:0048767;GO:0005802;GO:0048767;	K20924	cellulose-synthase like D2	GO:0009833//plant-type primary cell wall biogenesis;GO:0009409//response to cold;GO:0048767//root hair elongation;GO:0030244//cellulose biosynthetic process;GO:0009409//response to cold;GO:0048767//root hair elongation;GO:0030244//cellulose biosynthetic process;GO:0048767//root hair elongation;GO:0030244//cellulose biosynthetic process;GO:0009833//plant-type primary cell wall biogenesis;GO:004876…	GO:0005802//trans-Golgi network;GO:0030173//integral component of Golgi membrane;GO:0030173//integral component of Golgi membrane;GO:0005768//endosome;GO:0005886//plasma membrane;GO:0005886//plasma membrane;GO:0005794//Golgi apparatus;GO:0005794//Golgi apparatus;GO:0005802//trans-Golgi network;GO:0030173//integral component of Golgi membrane;GO:0005794//Golgi apparatus;GO:0005794//Golgi apparatus…	GO:0016760//cellulose synthase (UDP-forming) activity;GO:0016757//glycosyltransferase activity;GO:0016759//cellulose synthase activity;GO:0051753//mannan synthase activity;GO:0051753//mannan synthase activity;	-
AT5G40240	409.615	3.2207	1.6874	1.162e-07	9.016e-06	Up Regulation	Chr5	16081988	16085213	-	2191	UMAMIT40	GO:0022857;GO:0005886;	-	nodulin MtN21 /EamA-like transporter family protein	-	GO:0005886//plasma membrane;	GO:0022857//transmembrane transporter activity;	-
AT1G66880	1708.13	2.3289	1.2196	1.165e-07	9.016e-06	Up Regulation	Chr1	24946928	24955694	+	5006	-	GO:0016301;GO:0016310;GO:0006468;GO:0071456;GO:0005886;GO:0006468;GO:0030247;GO:0071456;GO:0071456;GO:0005576;GO:0016310;GO:0071456;GO:0006468;GO:0005576;	-	Protein kinase superfamily protein	GO:0016310//phosphorylation;GO:0006468//protein phosphorylation;GO:0071456//cellular response to hypoxia;GO:0006468//protein phosphorylation;GO:0071456//cellular response to hypoxia;GO:0071456//cellular response to hypoxia;GO:0016310//phosphorylation;GO:0071456//cellular response to hypoxia;GO:0006468//protein phosphorylation;	GO:0005886//plasma membrane;GO:0005576//extracellular region;GO:0005576//extracellular region;	GO:0016301//kinase activity;GO:0030247//polysaccharide binding;	-
AT4G04540	44.4415	6.0459	2.596	1.178e-07	9.081e-06	Up Regulation	Chr4	2259498	2262320	+	2495	CRK39	GO:0005886;GO:0004672;GO:0016301;GO:0004674;GO:0005576;GO:0006468;GO:0006468;GO:0006468;GO:0005576;GO:0005886;GO:0006468;GO:0004674;GO:0006468;GO:0006468;GO:0005576;GO:0004672;GO:0004674;GO:0004672;	-	cysteine-rich RLK (RECEPTOR-like protein kinase) 39	GO:0006468//protein phosphorylation;GO:0006468//protein phosphorylation;GO:0006468//protein phosphorylation;GO:0006468//protein phosphorylation;GO:0006468//protein phosphorylation;GO:0006468//protein phosphorylation;	GO:0005886//plasma membrane;GO:0005576//extracellular region;GO:0005576//extracellular region;GO:0005886//plasma membrane;GO:0005576//extracellular region;	GO:0004672//protein kinase activity;GO:0016301//kinase activity;GO:0004674//protein serine/threonine kinase activity;GO:0004674//protein serine/threonine kinase activity;GO:0004672//protein kinase activity;GO:0004674//protein serine/threonine kinase activity;GO:0004672//protein kinase activity;	-
AT5G13820	103.661	2.966	1.5685	1.184e-07	9.088e-06	Up Regulation	Chr5	4460840	4464737	+	2784	TBP1	GO:0005634;GO:0003677;GO:0005634;GO:0000723;GO:0003691;GO:0003677;GO:0005515;GO:0000723;GO:0000781;GO:0042162;	-	telomeric DNA binding protein 1	GO:0000723//telomere maintenance;GO:0000723//telomere maintenance;	GO:0005634//nucleus;GO:0005634//nucleus;GO:0000781//chromosome, telomeric region;	GO:0003677//DNA binding;GO:0003691//double-stranded telomeric DNA binding;GO:0003677//DNA binding;GO:0005515//protein binding;GO:0042162//telomeric DNA binding;	-
AT1G80690	97.3989	0.4063	-1.299	1.208e-07	9.239e-06	Down Regulation	Chr1	30329039	30330944	-	1360	-	GO:0005737;GO:0070646;GO:0101005;GO:0070646;GO:0016579;GO:0016579;GO:0005737;GO:0101005;	-	PPPDE putative thiol peptidase family protein	GO:0070646//protein modification by small protein removal;GO:0070646//protein modification by small protein removal;GO:0016579//protein deubiquitination;GO:0016579//protein deubiquitination;	GO:0005737//cytoplasm;GO:0005737//cytoplasm;	GO:0101005//deubiquitinase activity;GO:0101005//deubiquitinase activity;	-
AT4G27460	56.6527	4.2164	2.076	1.219e-07	9.284e-06	Up Regulation	Chr4	13732832	13734531	+	1551	CBSX5	GO:0071456;GO:0042149;GO:0042149;GO:0005634;GO:0031588;GO:0005576;GO:0050790;GO:0019887;GO:0019901;GO:0016208;GO:0042149;GO:0006468;GO:0071456;GO:0006468;GO:0042149;GO:0005737;GO:0071456;GO:0006468;GO:0071456;GO:0016208;	-	Cystathionine beta-synthase (CBS) family protein	GO:0071456//cellular response to hypoxia;GO:0042149//cellular response to glucose starvation;GO:0042149//cellular response to glucose starvation;GO:0050790//regulation of catalytic activity;GO:0042149//cellular response to glucose starvation;GO:0006468//protein phosphorylation;GO:0071456//cellular response to hypoxia;GO:0006468//protein phosphorylation;GO:0042149//cellular response to glucose sta…	GO:0005634//nucleus;GO:0031588//nucleotide-activated protein kinase complex;GO:0005576//extracellular region;GO:0005737//cytoplasm;	GO:0019887//protein kinase regulator activity;GO:0019901//protein kinase binding;GO:0016208//AMP binding;GO:0016208//AMP binding;	-
AT2G39210	1382	2.9951	1.5826	1.294e-07	9.82e-06	Up Regulation	Chr2	16366102	16368570	-	2330	-	GO:0002239;GO:0055085;GO:0009507;GO:0002239;GO:0022857;GO:0055085;GO:0099587;GO:0099587;GO:0009506;GO:0005886;GO:0022857;GO:0016020;	-	Major facilitator superfamily protein	GO:0002239//response to oomycetes;GO:0055085//transmembrane transport;GO:0002239//response to oomycetes;GO:0055085//transmembrane transport;GO:0099587//inorganic ion import across plasma membrane;GO:0099587//inorganic ion import across plasma membrane;	GO:0009507//chloroplast;GO:0009506//plasmodesma;GO:0005886//plasma membrane;GO:0016020//membrane;	GO:0022857//transmembrane transporter activity;GO:0022857//transmembrane transporter activity;	-
AT1G16130	213.684	3.197	1.6767	1.331e-07	1.006e-05	Up Regulation	Chr1	5525293	5528212	+	2753	WAKL2	GO:0005886;GO:0046777;GO:0004674;GO:0006468;GO:0005509;GO:0005886;GO:0004674;GO:0004674;GO:0004674;GO:0006468;GO:0007166;GO:0009505;GO:0046777;GO:0030247;GO:0016301;GO:0046777;GO:0004674;GO:0006468;GO:0004674;	-	wall associated kinase-like 2	GO:0046777//protein autophosphorylation;GO:0006468//protein phosphorylation;GO:0006468//protein phosphorylation;GO:0007166//cell surface receptor signaling pathway;GO:0046777//protein autophosphorylation;GO:0046777//protein autophosphorylation;GO:0006468//protein phosphorylation;	GO:0005886//plasma membrane;GO:0005886//plasma membrane;GO:0009505//plant-type cell wall;	GO:0004674//protein serine/threonine kinase activity;GO:0005509//calcium ion binding;GO:0004674//protein serine/threonine kinase activity;GO:0004674//protein serine/threonine kinase activity;GO:0004674//protein serine/threonine kinase activity;GO:0030247//polysaccharide binding;GO:0016301//kinase activity;GO:0004674//protein serine/threonine kinase activity;GO:0004674//protein serine/threonine ki…	-
AT1G75900	526.192	0.4637	-1.109	1.367e-07	1.029e-05	Down Regulation	Chr1	28498821	28501254	+	1764	-	GO:0016746;GO:0016298;GO:0005576;	-	GDSL-like Lipase/Acylhydrolase superfamily protein	-	GO:0005576//extracellular region;	GO:0016746//acyltransferase activity;GO:0016298//lipase activity;	-
AT2G16700	396.854	2.289	1.1947	1.404e-07	1.053e-05	Up Regulation	Chr2	7244500	7246069	+	1570	ADF5	GO:0005737;GO:0015629;GO:0051015;GO:0030042;GO:0030042;GO:0005829;GO:0051017;GO:0051015;GO:0051017;GO:0051017;GO:0030042;GO:0005737;GO:0030042;GO:0051017;GO:0005737;GO:0005737;GO:0015629;GO:0005737;	K05765	actin depolymerizing factor 5	GO:0030042//actin filament depolymerization;GO:0030042//actin filament depolymerization;GO:0051017//actin filament bundle assembly;GO:0051017//actin filament bundle assembly;GO:0051017//actin filament bundle assembly;GO:0030042//actin filament depolymerization;GO:0030042//actin filament depolymerization;GO:0051017//actin filament bundle assembly;	GO:0005737//cytoplasm;GO:0015629//actin cytoskeleton;GO:0005829//cytosol;GO:0005737//cytoplasm;GO:0005737//cytoplasm;GO:0005737//cytoplasm;GO:0015629//actin cytoskeleton;GO:0005737//cytoplasm;	GO:0051015//actin filament binding;GO:0051015//actin filament binding;	-
AT1G09932	708.013	2.1796	1.124	1.461e-07	1.092e-05	Up Regulation	Chr1	3230450	3233259	-	1443	-	GO:0005737;GO:0005634;GO:0005739;GO:0016868;GO:0008150;	-	Phosphoglycerate mutase family protein	GO:0008150//biological_process;	GO:0005737//cytoplasm;GO:0005634//nucleus;GO:0005739//mitochondrion;	GO:0016868//intramolecular transferase activity, phosphotransferases;	-
AT4G11910	69.5604	18.8446	4.2361	1.517e-07	1.129e-05	Up Regulation	Chr4	7156150	7158047	+	1309	-	GO:0055035;GO:1903647;GO:0055035;GO:1903647;GO:0055035;GO:0009507;GO:0055035;GO:1903647;	K22013	STAY-GREEN-like protein	GO:1903647//negative regulation of chlorophyll catabolic process;GO:1903647//negative regulation of chlorophyll catabolic process;GO:1903647//negative regulation of chlorophyll catabolic process;	GO:0055035//plastid thylakoid membrane;GO:0055035//plastid thylakoid membrane;GO:0055035//plastid thylakoid membrane;GO:0009507//chloroplast;GO:0055035//plastid thylakoid membrane;	-	ko00860(Porphyrin metabolism)
AT1G26390	995.131	50.1231	5.6474	1.526e-07	1.132e-05	Up Regulation	Chr1	9130013	9131779	-	1767	-	GO:0005618;GO:0071949;GO:0071949;GO:0005737;	-	FAD-binding Berberine family protein	-	GO:0005618//cell wall;GO:0005737//cytoplasm;	GO:0071949//FAD binding;GO:0071949//FAD binding;	-
AT2G47130	418.168	2.4296	1.2807	1.582e-07	1.169e-05	Up Regulation	Chr2	19349348	19350650	-	1222	SDR3	GO:0005737;GO:0042742;GO:0042742;GO:0042742;	-	NAD(P)-binding Rossmann-fold superfamily protein	GO:0042742//defense response to bacterium;GO:0042742//defense response to bacterium;GO:0042742//defense response to bacterium;	GO:0005737//cytoplasm;	-	-
AT5G25930	457.946	2.8112	1.4912	1.659e-07	1.221e-05	Up Regulation	Chr5	9050660	9054143	+	3403	-	GO:0005886;GO:0004672;GO:0004672;GO:0005886;GO:0005515;GO:0016301;GO:0005515;GO:0006468;GO:0006468;GO:0004672;GO:0006468;	K00924	kinase family with leucine-rich repeat domain-containing protein	GO:0006468//protein phosphorylation;GO:0006468//protein phosphorylation;GO:0006468//protein phosphorylation;	GO:0005886//plasma membrane;GO:0005886//plasma membrane;	GO:0004672//protein kinase activity;GO:0004672//protein kinase activity;GO:0005515//protein binding;GO:0016301//kinase activity;GO:0005515//protein binding;GO:0004672//protein kinase activity;	-
AT1G51860	259.672	5.5572	2.4744	1.689e-07	1.239e-05	Up Regulation	Chr1	19257403	19261794	-	3219	-	GO:0006468;GO:0006468;GO:0016310;GO:0106311;GO:0106310;GO:0016301;GO:0016310;GO:0106311;GO:0106310;GO:0005634;GO:0005576;GO:0006468;GO:0106310;GO:0106311;	-	Leucine-rich repeat protein kinase family protein	GO:0006468//protein phosphorylation;GO:0006468//protein phosphorylation;GO:0016310//phosphorylation;GO:0016310//phosphorylation;GO:0006468//protein phosphorylation;	GO:0005634//nucleus;GO:0005576//extracellular region;	GO:0106310//protein serine kinase activity;GO:0016301//kinase activity;GO:0106310//protein serine kinase activity;GO:0106310//protein serine kinase activity;	-
AT1G04600	294.365	2.4168	1.2731	1.702e-07	1.243e-05	Up Regulation	Chr1	1261762	1272588	+	5766	XIA	GO:0005737;GO:0030050;GO:0051015;GO:0007015;GO:0007015;GO:0003774;GO:0030898;GO:0031982;GO:0030048;GO:0030050;GO:0015629;GO:0000146;GO:0005737;GO:0051015;	K10357	myosin XI A	GO:0030050//vesicle transport along actin filament;GO:0007015//actin filament organization;GO:0007015//actin filament organization;GO:0030048//actin filament-based movement;GO:0030050//vesicle transport along actin filament;	GO:0005737//cytoplasm;GO:0031982//vesicle;GO:0015629//actin cytoskeleton;GO:0005737//cytoplasm;	GO:0051015//actin filament binding;GO:0003774//cytoskeletal motor activity;GO:0000146//microfilament motor activity;GO:0051015//actin filament binding;	-
AT4G14390	94.4215	3.3722	1.7537	1.726e-07	1.256e-05	Up Regulation	Chr4	8289610	8292203	+	2270	-	GO:0003674;GO:0009507;GO:0071446;GO:2000031;GO:0005737;GO:2000031;GO:0009507;GO:0071446;GO:0005737;GO:2000031;GO:0016020;GO:2000031;GO:0031347;	-	Ankyrin repeat family protein	GO:0071446//cellular response to salicylic acid stimulus;GO:2000031//regulation of salicylic acid mediated signaling pathway;GO:2000031//regulation of salicylic acid mediated signaling pathway;GO:0071446//cellular response to salicylic acid stimulus;GO:2000031//regulation of salicylic acid mediated signaling pathway;GO:2000031//regulation of salicylic acid mediated signaling pathway;GO:0031347//r…	GO:0009507//chloroplast;GO:0005737//cytoplasm;GO:0009507//chloroplast;GO:0005737//cytoplasm;GO:0016020//membrane;	GO:0003674//molecular_function;	-
AT5G49520	126.434	3.8337	1.9388	1.765e-07	1.279e-05	Up Regulation	Chr5	20090648	20093346	+	1921	WRKY48	GO:0042742;GO:0045893;GO:0043565;GO:0003677;GO:0003700;GO:0042742;GO:0003700;GO:0000976;GO:0045893;GO:0045893;GO:0009617;GO:0005634;GO:0045893;GO:0003700;GO:0000976;GO:0005634;GO:0042742;GO:0010200;GO:0009617;	-	WRKY DNA-binding protein 48	GO:0042742//defense response to bacterium;GO:0045893//positive regulation of transcription, DNA-templated;GO:0042742//defense response to bacterium;GO:0045893//positive regulation of transcription, DNA-templated;GO:0045893//positive regulation of transcription, DNA-templated;GO:0009617//response to bacterium;GO:0045893//positive regulation of transcription, DNA-templated;GO:0042742//defense respo…	GO:0005634//nucleus;GO:0005634//nucleus;	GO:0043565//sequence-specific DNA binding;GO:0003677//DNA binding;GO:0003700//DNA-binding transcription factor activity;GO:0003700//DNA-binding transcription factor activity;GO:0000976//transcription cis-regulatory region binding;GO:0003700//DNA-binding transcription factor activity;GO:0000976//transcription cis-regulatory region binding;	-
AT1G13990	1414.95	3.1674	1.6633	1.829e-07	1.321e-05	Up Regulation	Chr1	4794664	4796599	+	1258	-	GO:0009507;GO:0008150;GO:0009507;GO:0009507;GO:0003674;	-	plant/protein	GO:0008150//biological_process;	GO:0009507//chloroplast;GO:0009507//chloroplast;GO:0009507//chloroplast;	GO:0003674//molecular_function;	-
AT3G55360	1075.2	0.4887	-1.033	1.905e-07	1.371e-05	Down Regulation	Chr3	20520930	20523098	-	1431	CER10	GO:0005515;GO:0005789;GO:1905499;GO:0010025;GO:0009923;GO:0019166;GO:0016491;GO:0010091;GO:0006665;GO:0005886;GO:0042761;GO:0009923;GO:0010025;GO:0010091;GO:1905499;GO:0102758;GO:0042761;GO:0010091;GO:0009922;GO:0042761;GO:1905499;GO:0005829;GO:0010025;GO:0005783;GO:0042335;GO:1905499;GO:0010025;GO:0042335;GO:0042761;GO:0005789;GO:0009923;GO:0005783;GO:0006665;GO:0006665;GO:0005789;	K10258	3-oxo-5-alpha-steroid 4-dehydrogenase family protein	GO:1905499//trichome papilla formation;GO:0010025//wax biosynthetic process;GO:0010091//trichome branching;GO:0006665//sphingolipid metabolic process;GO:0042761//very long-chain fatty acid biosynthetic process;GO:0010025//wax biosynthetic process;GO:0010091//trichome branching;GO:1905499//trichome papilla formation;GO:0042761//very long-chain fatty acid biosynthetic process;GO:0010091//trichome b…	GO:0005789//endoplasmic reticulum membrane;GO:0009923//fatty acid elongase complex;GO:0005886//plasma membrane;GO:0009923//fatty acid elongase complex;GO:0005829//cytosol;GO:0005783//endoplasmic reticulum;GO:0005789//endoplasmic reticulum membrane;GO:0009923//fatty acid elongase complex;GO:0005783//endoplasmic reticulum;GO:0005789//endoplasmic reticulum membrane;	GO:0005515//protein binding;GO:0019166//trans-2-enoyl-CoA reductase (NADPH) activity;GO:0016491//oxidoreductase activity;GO:0102758//very-long-chain enoyl-CoA reductase activity;GO:0009922//fatty acid elongase activity;	ko01040(Biosynthesis of unsaturated fatty acids);ko00062(Fatty acid elongation)
AT4G21840	174.393	6.1397	2.6182	1.978e-07	1.418e-05	Up Regulation	Chr4	11586980	11588373	-	878	MSRB8	GO:0008113;GO:0033743;GO:0030091;GO:0005829;GO:0009507;GO:0006979;GO:0030091;GO:0030091;	K07305	methionine sulfoxide reductase B8	GO:0030091//protein repair;GO:0006979//response to oxidative stress;GO:0030091//protein repair;GO:0030091//protein repair;	GO:0005829//cytosol;GO:0009507//chloroplast;	GO:0008113//peptide-methionine (S)-S-oxide reductase activity;GO:0033743//peptide-methionine (R)-S-oxide reductase activity;	-
AT3G14760	39.2584	0.2248	-2.154	2.087e-07	1.491e-05	Down Regulation	Chr3	4956349	4957306	+	859	-	GO:0003674;GO:0008150;	-	transmembrane protein	GO:0008150//biological_process;	-	GO:0003674//molecular_function;	-
AT1G58420	90.468	4.2274	2.0798	2.121e-07	1.51e-05	Up Regulation	Chr1	21707175	21708125	+	951	-	GO:0005739;GO:0003674;GO:0006952;	-	Uncharacterized conserved protein UCP031279	GO:0006952//defense response;	GO:0005739//mitochondrion;	GO:0003674//molecular_function;	-
AT5G47850	89.761	6.1137	2.612	2.221e-07	1.569e-05	Up Regulation	Chr5	19378669	19381190	-	2522	CCR4	GO:0106311;GO:0004672;GO:0106310;GO:0005576;GO:0106310;GO:0006468;GO:0006468;GO:0016301;GO:0006468;GO:0004672;GO:0106310;GO:0106311;GO:0004672;GO:0042803;GO:0106311;	-	CRINKLY4 related 4	GO:0006468//protein phosphorylation;GO:0006468//protein phosphorylation;GO:0006468//protein phosphorylation;	GO:0005576//extracellular region;	GO:0004672//protein kinase activity;GO:0106310//protein serine kinase activity;GO:0106310//protein serine kinase activity;GO:0016301//kinase activity;GO:0004672//protein kinase activity;GO:0106310//protein serine kinase activity;GO:0004672//protein kinase activity;GO:0042803//protein homodimerization activity;	-
AT3G17640	173.749	0.3679	-1.443	2.255e-07	1.588e-05	Down Regulation	Chr3	6032072	6033861	+	1790	-	GO:0007165;	-	Leucine-rich repeat (LRR) family protein	GO:0007165//signal transduction;	-	-	-
AT2G28710	37.3585	10.7742	3.4295	2.295e-07	1.605e-05	Up Regulation	Chr2	12322386	12323584	+	677	-	GO:0005634;GO:0006355;GO:0006355;GO:0006355;GO:0006355;GO:0003700;	-	C2H2-type zinc finger family protein	GO:0006355//regulation of transcription, DNA-templated;GO:0006355//regulation of transcription, DNA-templated;GO:0006355//regulation of transcription, DNA-templated;GO:0006355//regulation of transcription, DNA-templated;	GO:0005634//nucleus;	GO:0003700//DNA-binding transcription factor activity;	-
AT2G42790	1216.68	2.5214	1.3342	2.297e-07	1.605e-05	Up Regulation	Chr2	17802841	17806073	-	1903	CSY3	GO:0005777;GO:0006099;GO:0006635;GO:0006635;GO:0005759;GO:0006099;GO:0004108;GO:0004108;GO:0005777;GO:0005759;GO:0005829;GO:0005739;GO:0005975;GO:0006635;GO:0005777;GO:0006099;GO:0006099;GO:0006635;	K01647	citrate synthase 3	GO:0006099//tricarboxylic acid cycle;GO:0006635//fatty acid beta-oxidation;GO:0006635//fatty acid beta-oxidation;GO:0006099//tricarboxylic acid cycle;GO:0005975//carbohydrate metabolic process;GO:0006635//fatty acid beta-oxidation;GO:0006099//tricarboxylic acid cycle;GO:0006099//tricarboxylic acid cycle;GO:0006635//fatty acid beta-oxidation;	GO:0005777//peroxisome;GO:0005759//mitochondrial matrix;GO:0005777//peroxisome;GO:0005759//mitochondrial matrix;GO:0005829//cytosol;GO:0005739//mitochondrion;GO:0005777//peroxisome;	GO:0004108//citrate (Si)-synthase activity;GO:0004108//citrate (Si)-synthase activity;	ko00630(Glyoxylate and dicarboxylate metabolism);ko00020(Citrate cycle (TCA cycle))
AT4G01360	31.9407	13.5271	3.7578	2.346e-07	1.634e-05	Up Regulation	Chr4	564760	566408	+	1484	BPS3	GO:0009793;GO:0009793;GO:0009507;GO:0009793;GO:0009793;GO:0071456;GO:0071456;GO:0071456;GO:0071456;GO:0003674;GO:0009793;	-	BPS1-like protein	GO:0009793//embryo development ending in seed dormancy;GO:0009793//embryo development ending in seed dormancy;GO:0009793//embryo development ending in seed dormancy;GO:0009793//embryo development ending in seed dormancy;GO:0071456//cellular response to hypoxia;GO:0071456//cellular response to hypoxia;GO:0071456//cellular response to hypoxia;GO:0071456//cellular response to hypoxia;GO:0009793//emb…	GO:0009507//chloroplast;	GO:0003674//molecular_function;	-
AT2G25090	45.3526	11.945	3.5783	2.372e-07	1.646e-05	Up Regulation	Chr2	10670410	10672892	-	1824	CIPK16	GO:0006468;GO:0005515;GO:0005515;GO:0106310;GO:0106311;GO:0042538;GO:0106311;GO:0007165;GO:0006468;GO:0042538;GO:0106310;GO:0005515;GO:0006814;GO:0005515;GO:0106310;GO:0106311;GO:0006468;GO:0005515;GO:0005515;GO:0005515;	-	CBL-interacting protein kinase 16	GO:0006468//protein phosphorylation;GO:0042538//hyperosmotic salinity response;GO:0007165//signal transduction;GO:0006468//protein phosphorylation;GO:0042538//hyperosmotic salinity response;GO:0006814//sodium ion transport;GO:0006468//protein phosphorylation;	-	GO:0005515//protein binding;GO:0005515//protein binding;GO:0106310//protein serine kinase activity;GO:0106310//protein serine kinase activity;GO:0005515//protein binding;GO:0005515//protein binding;GO:0106310//protein serine kinase activity;GO:0005515//protein binding;GO:0005515//protein binding;GO:0005515//protein binding;	-
AT4G23750	106.348	0.3082	-1.698	2.381e-07	1.647e-05	Down Regulation	Chr4	12376122	12378032	+	1911	CRF2	GO:0006355;GO:0005515;GO:0005515;GO:0000976;GO:0006355;GO:0048364;GO:0005634;GO:0000976;GO:0005634;GO:0005515;GO:0005515;GO:0003700;GO:0048825;GO:0005634;GO:0005515;GO:0005515;GO:0042802;GO:0048825;GO:0048825;GO:0005515;GO:0048825;GO:0006355;GO:0005515;GO:0006355;GO:0000976;GO:0048825;GO:0005515;GO:0000976;GO:0005515;GO:0005515;GO:0005515;GO:0048364;GO:0005515;GO:0000976;GO:0005515;GO:0005515;GO:…	-	cytokinin response factor 2	GO:0006355//regulation of transcription, DNA-templated;GO:0006355//regulation of transcription, DNA-templated;GO:0048364//root development;GO:0048825//cotyledon development;GO:0048825//cotyledon development;GO:0048825//cotyledon development;GO:0048825//cotyledon development;GO:0006355//regulation of transcription, DNA-templated;GO:0006355//regulation of transcription, DNA-templated;GO:0048825//co…	GO:0005634//nucleus;GO:0005634//nucleus;GO:0005634//nucleus;	GO:0005515//protein binding;GO:0005515//protein binding;GO:0000976//transcription cis-regulatory region binding;GO:0000976//transcription cis-regulatory region binding;GO:0005515//protein binding;GO:0005515//protein binding;GO:0003700//DNA-binding transcription factor activity;GO:0005515//protein binding;GO:0005515//protein binding;GO:0042802//identical protein binding;GO:0005515//protein binding…	-
AT5G02890	275.591	0.1374	-2.864	2.417e-07	1.658e-05	Down Regulation	Chr5	669990	671687	-	1512	-	GO:0010025;GO:0042759;GO:0010025;GO:0042759;GO:0042759;GO:0016747;GO:0042759;GO:0005575;	-	HXXXD-type acyl-transferase family protein	GO:0010025//wax biosynthetic process;GO:0042759//long-chain fatty acid biosynthetic process;GO:0010025//wax biosynthetic process;GO:0042759//long-chain fatty acid biosynthetic process;GO:0042759//long-chain fatty acid biosynthetic process;GO:0042759//long-chain fatty acid biosynthetic process;	GO:0005575//cellular_component;	GO:0016747//acyltransferase activity, transferring groups other than amino-acyl groups;	-
AT1G58190	178.174	2.9217	1.5468	2.422e-07	1.658e-05	Up Regulation	Chr1	21540584	21548119	+	6310	RLP9	GO:0005886;GO:0007165;GO:0005576;GO:0005576;GO:0005576;	-	receptor like protein 9	GO:0007165//signal transduction;	GO:0005886//plasma membrane;GO:0005576//extracellular region;GO:0005576//extracellular region;GO:0005576//extracellular region;	-	-
AT3G55970	360.965	36.7842	5.201	2.422e-07	1.658e-05	Up Regulation	Chr3	20766735	20769410	-	2172	JRG21	GO:2000022;GO:2000022;GO:0005737;GO:0005737;GO:2000022;GO:2000022;GO:0120091;GO:2000022;GO:0051213;GO:0120091;	-	jasmonate-regulated gene 21	GO:2000022//regulation of jasmonic acid mediated signaling pathway;GO:2000022//regulation of jasmonic acid mediated signaling pathway;GO:2000022//regulation of jasmonic acid mediated signaling pathway;GO:2000022//regulation of jasmonic acid mediated signaling pathway;GO:2000022//regulation of jasmonic acid mediated signaling pathway;	GO:0005737//cytoplasm;GO:0005737//cytoplasm;	GO:0120091//jasmonic acid hydrolase;GO:0051213//dioxygenase activity;GO:0120091//jasmonic acid hydrolase;	-
AT2G38860	1060.64	2.5358	1.3424	2.468e-07	1.677e-05	Up Regulation	Chr2	16232859	16235367	-	2127	YLS5	GO:0005794;GO:0005737;GO:0005737;	K18881	Class I glutamine amidotransferase-like superfamily protein	-	GO:0005794//Golgi apparatus;GO:0005737//cytoplasm;GO:0005737//cytoplasm;	-	ko00620(Pyruvate metabolism)
AT1G13830	37.5835	6.7126	2.7469	2.528e-07	1.712e-05	Up Regulation	Chr1	4739693	4741189	-	1302	-	GO:0003674;GO:0008150;GO:0005886;	-	Carbohydrate-binding X8 domain superfamily protein	GO:0008150//biological_process;	GO:0005886//plasma membrane;	GO:0003674//molecular_function;	-
AT4G36900	167.555	2.0573	1.0408	2.668e-07	1.801e-05	Up Regulation	Chr4	17388649	17389862	+	1214	RAP2.10	GO:0003700;GO:0006355;GO:0045892;GO:0000976;GO:0003677;GO:0003700;GO:0006355;GO:0045892;GO:0045892;GO:0000976;GO:0000976;GO:0045892;GO:0006355;GO:0045892;GO:0005634;GO:0006355;GO:1900057;GO:1900057;GO:0045892;GO:0045892;GO:0045892;GO:0000976;	K09286	related to AP2 10	GO:0006355//regulation of transcription, DNA-templated;GO:0045892//negative regulation of transcription, DNA-templated;GO:0006355//regulation of transcription, DNA-templated;GO:0045892//negative regulation of transcription, DNA-templated;GO:0045892//negative regulation of transcription, DNA-templated;GO:0045892//negative regulation of transcription, DNA-templated;GO:0006355//regulation of transcr…	GO:0005634//nucleus;	GO:0003700//DNA-binding transcription factor activity;GO:0000976//transcription cis-regulatory region binding;GO:0003677//DNA binding;GO:0003700//DNA-binding transcription factor activity;GO:0000976//transcription cis-regulatory region binding;GO:0000976//transcription cis-regulatory region binding;GO:0000976//transcription cis-regulatory region binding;	-
AT5G53110	75.8929	4.2191	2.0769	2.692e-07	1.809e-05	Up Regulation	Chr5	21528950	21533159	+	1372	-	GO:0005575;GO:0008150;GO:0030247;	-	RING/U-box superfamily protein	GO:0008150//biological_process;	GO:0005575//cellular_component;	GO:0030247//polysaccharide binding;	-
AT1G61820	43.0331	23.9833	4.584	2.699e-07	1.809e-05	Up Regulation	Chr1	22835078	22838635	+	2407	BGLU46	GO:0004553;GO:0005975;GO:0009809;GO:0008422;GO:0009809;GO:0047782;GO:0009809;GO:0102483;GO:0005576;GO:0009809;GO:0008422;	K05350	beta glucosidase 46	GO:0005975//carbohydrate metabolic process;GO:0009809//lignin biosynthetic process;GO:0009809//lignin biosynthetic process;GO:0009809//lignin biosynthetic process;GO:0009809//lignin biosynthetic process;	GO:0005576//extracellular region;	GO:0004553//hydrolase activity, hydrolyzing O-glycosyl compounds;GO:0008422//beta-glucosidase activity;GO:0047782//coniferin beta-glucosidase activity;GO:0102483//scopolin beta-glucosidase activity;GO:0008422//beta-glucosidase activity;	ko00940(Phenylpropanoid biosynthesis);ko00500(Starch and sucrose metabolism);ko00460(Cyanoamino acid metabolism)
AT2G37750	35.6499	13.8697	3.7939	2.711e-07	1.811e-05	Up Regulation	Chr2	15830870	15831592	+	723	-	GO:0008150;GO:0003674;	-	hypothetical protein	GO:0008150//biological_process;	-	GO:0003674//molecular_function;	-
AT1G52200	734.649	3.735	1.9011	2.75e-07	1.831e-05	Up Regulation	Chr1	19441636	19443631	-	1798	-	GO:0003674;GO:0005634;GO:0005634;GO:0006979;GO:0005886;	-	PLAC8 family protein	GO:0006979//response to oxidative stress;	GO:0005634//nucleus;GO:0005634//nucleus;GO:0005886//plasma membrane;	GO:0003674//molecular_function;	-
AT1G63350	386.014	2.1516	1.1054	2.772e-07	1.839e-05	Up Regulation	Chr1	23494643	23497940	-	3298	-	GO:0006499;GO:0006499;GO:0006499;GO:0006499;GO:0043531;GO:0006499;GO:0005575;GO:0043531;	-	Disease resistance protein (CC-NBS-LRR class) family	GO:0006499//N-terminal protein myristoylation;GO:0006499//N-terminal protein myristoylation;GO:0006499//N-terminal protein myristoylation;GO:0006499//N-terminal protein myristoylation;GO:0006499//N-terminal protein myristoylation;	GO:0005575//cellular_component;	GO:0043531//ADP binding;GO:0043531//ADP binding;	-
AT4G19370	129.286	4.4167	2.143	2.819e-07	1.864e-05	Up Regulation	Chr4	10566068	10567838	-	1152	-	GO:0003674;GO:0009808;GO:0016020;GO:0009808;GO:0005886;GO:0009808;GO:0005576;	-	chitin synthase, putative (DUF1218)	GO:0009808//lignin metabolic process;GO:0009808//lignin metabolic process;GO:0009808//lignin metabolic process;	GO:0016020//membrane;GO:0005886//plasma membrane;GO:0005576//extracellular region;	GO:0003674//molecular_function;	-
AT1G62300	404.404	3.41	1.7698	2.86e-07	1.884e-05	Up Regulation	Chr1	23016569	23019494	-	2319	WRKY6	GO:0003700;GO:0080169;GO:0045892;GO:0003700;GO:0080169;GO:0003700;GO:0045892;GO:0080169;GO:0005634;GO:0005515;GO:0000976;GO:0000976;GO:0080169;GO:0016036;GO:0016036;GO:0000976;GO:0045892;GO:0080169;GO:0045892;GO:0003700;GO:0016036;GO:0016036;GO:0043565;GO:0010200;GO:0000976;	-	WRKY family transcription factor	GO:0080169//cellular response to boron-containing substance deprivation;GO:0045892//negative regulation of transcription, DNA-templated;GO:0080169//cellular response to boron-containing substance deprivation;GO:0045892//negative regulation of transcription, DNA-templated;GO:0080169//cellular response to boron-containing substance deprivation;GO:0080169//cellular response to boron-containing subst…	GO:0005634//nucleus;	GO:0003700//DNA-binding transcription factor activity;GO:0003700//DNA-binding transcription factor activity;GO:0003700//DNA-binding transcription factor activity;GO:0005515//protein binding;GO:0000976//transcription cis-regulatory region binding;GO:0000976//transcription cis-regulatory region binding;GO:0000976//transcription cis-regulatory region binding;GO:0003700//DNA-binding transcription fac…	-
AT5G57630	1955.72	2.9799	1.5753	2.969e-07	1.949e-05	Up Regulation	Chr5	23340746	23343489	-	2116	CIPK21	GO:0009705;GO:0004674;GO:0106310;GO:0006468;GO:0009705;GO:0071470;GO:0006468;GO:0004672;GO:0006468;GO:0071472;GO:0005737;GO:0004672;GO:0106310;GO:0005634;GO:0005634;GO:0106311;GO:0071472;GO:0071470;GO:0004674;GO:0004672;GO:0007165;GO:0106311;GO:0006468;GO:0006468;GO:0071470;GO:0106311;GO:0005829;GO:0004674;GO:0071472;GO:0005634;GO:0006468;GO:0005524;GO:0071470;GO:0035556;GO:0005524;GO:0005515;GO:…	-	CBL-interacting protein kinase 21	GO:0006468//protein phosphorylation;GO:0071470//cellular response to osmotic stress;GO:0006468//protein phosphorylation;GO:0006468//protein phosphorylation;GO:0071472//cellular response to salt stress;GO:0071472//cellular response to salt stress;GO:0071470//cellular response to osmotic stress;GO:0007165//signal transduction;GO:0006468//protein phosphorylation;GO:0006468//protein phosphorylation;G…	GO:0009705//plant-type vacuole membrane;GO:0009705//plant-type vacuole membrane;GO:0005737//cytoplasm;GO:0005634//nucleus;GO:0005634//nucleus;GO:0005829//cytosol;GO:0005634//nucleus;GO:0005634//nucleus;	GO:0004674//protein serine/threonine kinase activity;GO:0106310//protein serine kinase activity;GO:0004672//protein kinase activity;GO:0004672//protein kinase activity;GO:0106310//protein serine kinase activity;GO:0004674//protein serine/threonine kinase activity;GO:0004672//protein kinase activity;GO:0004674//protein serine/threonine kinase activity;GO:0005524//ATP binding;GO:0005524//ATP bindin…	-
AT2G45570	41.7948	27.534	4.7831	3.055e-07	1.999e-05	Up Regulation	Chr2	18779321	18781973	-	2204	CYP76C2	GO:0020037;GO:0005506;GO:0016705;	K20556	cytochrome P450, family 76, subfamily C, polypeptide 2	-	-	GO:0020037//heme binding;GO:0005506//iron ion binding;GO:0016705//oxidoreductase activity, acting on paired donors, with incorporation or reduction of molecular oxygen;	-
AT4G01610	2357.3	2.0647	1.046	3.159e-07	2.061e-05	Up Regulation	Chr4	694582	697206	+	1629	-	GO:0004197;GO:0004197;GO:0005615;GO:0005773;GO:0005773;GO:0005764;GO:0099503;GO:0005576;GO:0005829;GO:0004197;GO:0099503;GO:0051603;GO:0004197;GO:0005576;GO:0050790;GO:0006508;GO:0051603;GO:0051603;GO:0051603;GO:0005829;	K01363	Cysteine proteinases superfamily protein	GO:0051603//proteolysis involved in cellular protein catabolic process;GO:0050790//regulation of catalytic activity;GO:0006508//proteolysis;GO:0051603//proteolysis involved in cellular protein catabolic process;GO:0051603//proteolysis involved in cellular protein catabolic process;GO:0051603//proteolysis involved in cellular protein catabolic process;	GO:0005615//extracellular space;GO:0005773//vacuole;GO:0005773//vacuole;GO:0005764//lysosome;GO:0099503//secretory vesicle;GO:0005576//extracellular region;GO:0005829//cytosol;GO:0099503//secretory vesicle;GO:0005576//extracellular region;GO:0005829//cytosol;	GO:0004197//cysteine-type endopeptidase activity;GO:0004197//cysteine-type endopeptidase activity;GO:0004197//cysteine-type endopeptidase activity;GO:0004197//cysteine-type endopeptidase activity;	-
AT1G11130	254.777	0.4138	-1.273	3.182e-07	2.069e-05	Down Regulation	Chr1	3722708	3727450	+	3040	SUB	GO:0005886;GO:0006468;GO:0005515;GO:0010071;GO:0048481;GO:0010063;GO:0010071;GO:0006468;GO:0005515;GO:0048437;GO:0006468;GO:0005515;GO:0048367;GO:0000902;GO:0004672;GO:0048437;GO:0009506;GO:0048367;GO:0010059;GO:0010059;GO:0006468;GO:0005886;GO:0005515;GO:0042802;GO:0048437;GO:0048481;GO:0010059;GO:0005515;GO:0048437;GO:0010071;GO:0000902;GO:0005515;GO:0005515;GO:0005515;GO:0010063;GO:0005886;GO:…	-	Leucine-rich repeat protein kinase family protein	GO:0006468//protein phosphorylation;GO:0010071//root meristem specification;GO:0048481//plant ovule development;GO:0010063//positive regulation of trichoblast fate specification;GO:0010071//root meristem specification;GO:0006468//protein phosphorylation;GO:0048437//floral organ development;GO:0006468//protein phosphorylation;GO:0048367//shoot system development;GO:0000902//cell morphogenesis;GO:0…	GO:0005886//plasma membrane;GO:0009506//plasmodesma;GO:0005886//plasma membrane;GO:0005886//plasma membrane;GO:0005886//plasma membrane;GO:0005886//plasma membrane;	GO:0005515//protein binding;GO:0005515//protein binding;GO:0005515//protein binding;GO:0004672//protein kinase activity;GO:0005515//protein binding;GO:0042802//identical protein binding;GO:0005515//protein binding;GO:0005515//protein binding;GO:0005515//protein binding;GO:0005515//protein binding;GO:0005515//protein binding;GO:0005515//protein binding;GO:0005515//protein binding;GO:0005515//prote…	-
AT1G30720	120.666	7.1802	2.844	3.332e-07	2.159e-05	Up Regulation	Chr1	10897925	10899975	+	2051	-	GO:0005618;GO:0071456;GO:0071949;GO:0071456;GO:0071456;GO:0099503;GO:0009507;GO:0071456;GO:0071949;GO:0099503;	-	FAD-binding Berberine family protein	GO:0071456//cellular response to hypoxia;GO:0071456//cellular response to hypoxia;GO:0071456//cellular response to hypoxia;GO:0071456//cellular response to hypoxia;	GO:0005618//cell wall;GO:0099503//secretory vesicle;GO:0009507//chloroplast;GO:0099503//secretory vesicle;	GO:0071949//FAD binding;GO:0071949//FAD binding;	-
AT1G45145	1645.23	4.0695	2.0249	3.359e-07	2.169e-05	Up Regulation	Chr1	17074942	17076417	-	840	TRX5	GO:0005886;GO:0050832;GO:0050832;GO:0016671;GO:0050832;GO:0010188;GO:0005737;GO:0006979;GO:0005829;GO:0046686;GO:0005829;GO:0050832;GO:0009506;GO:0005886;GO:0050832;GO:0005634;GO:0050832;	K03671	thioredoxin H-type 5	GO:0050832//defense response to fungus;GO:0050832//defense response to fungus;GO:0050832//defense response to fungus;GO:0010188//response to microbial phytotoxin;GO:0006979//response to oxidative stress;GO:0046686//response to cadmium ion;GO:0050832//defense response to fungus;GO:0050832//defense response to fungus;GO:0050832//defense response to fungus;	GO:0005886//plasma membrane;GO:0005737//cytoplasm;GO:0005829//cytosol;GO:0005829//cytosol;GO:0009506//plasmodesma;GO:0005886//plasma membrane;GO:0005634//nucleus;	GO:0016671//oxidoreductase activity, acting on a sulfur group of donors, disulfide as acceptor;	-
AT4G19970	80.3265	21.298	4.4126	3.409e-07	2.187e-05	Up Regulation	Chr4	10818128	10820704	+	1349	-	GO:0005737;	-	nucleotide-diphospho-sugar transferase family protein	-	GO:0005737//cytoplasm;	-	-
AT2G38240	28.0779	36.8834	5.2049	3.447e-07	2.204e-05	Up Regulation	Chr2	16012535	16014991	-	1575	-	GO:0005829;GO:2000022;GO:2000022;GO:2000022;GO:0120091;GO:0051213;GO:0120091;GO:2000022;GO:0005737;GO:2000022;GO:0120091;	-	2-oxoglutarate (2OG) and Fe(II)-dependent oxygenase superfamily protein	GO:2000022//regulation of jasmonic acid mediated signaling pathway;GO:2000022//regulation of jasmonic acid mediated signaling pathway;GO:2000022//regulation of jasmonic acid mediated signaling pathway;GO:2000022//regulation of jasmonic acid mediated signaling pathway;GO:2000022//regulation of jasmonic acid mediated signaling pathway;	GO:0005829//cytosol;GO:0005737//cytoplasm;	GO:0120091//jasmonic acid hydrolase;GO:0051213//dioxygenase activity;GO:0120091//jasmonic acid hydrolase;GO:0120091//jasmonic acid hydrolase;	-
AT4G01010	480.622	2.162	1.1123	3.554e-07	2.265e-05	Up Regulation	Chr4	434217	437605	-	2806	CNGC13	GO:0005216;GO:0005739;GO:0005739;	K05391	cyclic nucleotide-gated channel 13	-	GO:0005739//mitochondrion;GO:0005739//mitochondrion;	GO:0005216//ion channel activity;	ko04626(Plant-pathogen interaction)
AT1G61560	53.0495	7.0484	2.8173	3.583e-07	2.276e-05	Up Regulation	Chr1	22708468	22712289	-	2856	MLO6	GO:0005739;GO:0005739;GO:0005739;GO:0005886;GO:0005739;	K08472	Seven transmembrane MLO family protein	-	GO:0005739//mitochondrion;GO:0005739//mitochondrion;GO:0005739//mitochondrion;GO:0005886//plasma membrane;GO:0005739//mitochondrion;	-	-
AT2G17710	415.088	3.0457	1.6068	3.614e-07	2.288e-05	Up Regulation	Chr2	7693596	7694746	+	911	-	GO:0003674;GO:0008150;GO:0005739;	-	Big1	GO:0008150//biological_process;	GO:0005739//mitochondrion;	GO:0003674//molecular_function;	-
AT4G20110	905.32	3.2091	1.6822	3.642e-07	2.298e-05	Up Regulation	Chr4	10875233	10878730	+	2424	VSR7	GO:0061630;GO:0006623;GO:0005802;GO:0006896;GO:0005802;GO:0016020;GO:0005794;GO:0006511;GO:0006623;GO:0006511;GO:0061630;GO:0006623;GO:0017119;GO:0005802;GO:0005768;GO:0017119;GO:0006511;GO:0005509;GO:0005768;GO:0006896;GO:0006623;GO:0006511;GO:0005802;	-	VACUOLAR SORTING RECEPTOR 7	GO:0006623//protein targeting to vacuole;GO:0006896//Golgi to vacuole transport;GO:0006511//ubiquitin-dependent protein catabolic process;GO:0006623//protein targeting to vacuole;GO:0006511//ubiquitin-dependent protein catabolic process;GO:0006623//protein targeting to vacuole;GO:0006511//ubiquitin-dependent protein catabolic process;GO:0006896//Golgi to vacuole transport;GO:0006623//protein targ…	GO:0005802//trans-Golgi network;GO:0005802//trans-Golgi network;GO:0016020//membrane;GO:0005794//Golgi apparatus;GO:0017119//Golgi transport complex;GO:0005802//trans-Golgi network;GO:0005768//endosome;GO:0017119//Golgi transport complex;GO:0005768//endosome;GO:0005802//trans-Golgi network;	GO:0061630//ubiquitin protein ligase activity;GO:0061630//ubiquitin protein ligase activity;GO:0005509//calcium ion binding;	-
AT2G29100	19.0919	11.633	3.5402	3.723e-07	2.342e-05	Up Regulation	Chr2	12501092	12504944	-	2855	GLR2.9	GO:0006816;GO:0009416;GO:0005886;GO:0005515;GO:0005217;GO:0005886;GO:0005262;GO:0071230;GO:0071230;GO:0038023;GO:0008066;GO:0019722;GO:0005886;GO:0015276;GO:0005886;GO:0071230;GO:0006874;	K05387	glutamate receptor 2.9	GO:0006816//calcium ion transport;GO:0009416//response to light stimulus;GO:0071230//cellular response to amino acid stimulus;GO:0071230//cellular response to amino acid stimulus;GO:0019722//calcium-mediated signaling;GO:0071230//cellular response to amino acid stimulus;GO:0006874//cellular calcium ion homeostasis;	GO:0005886//plasma membrane;GO:0005886//plasma membrane;GO:0005886//plasma membrane;GO:0005886//plasma membrane;	GO:0005515//protein binding;GO:0005217//intracellular ligand-gated ion channel activity;GO:0005262//calcium channel activity;GO:0038023//signaling receptor activity;GO:0008066//glutamate receptor activity;GO:0015276//ligand-gated ion channel activity;	-
AT1G60140	1542.72	2.6766	1.4204	3.767e-07	2.362e-05	Up Regulation	Chr1	22176934	22181740	-	4361	TPS10	GO:0005992;GO:0005737;GO:0003824;GO:0005737;GO:0005992;GO:0005737;GO:0016757;GO:0005992;GO:0005737;GO:0005992;GO:0005829;GO:0005737;GO:0005737;	K16055	trehalose phosphate synthase	GO:0005992//trehalose biosynthetic process;GO:0005992//trehalose biosynthetic process;GO:0005992//trehalose biosynthetic process;GO:0005992//trehalose biosynthetic process;	GO:0005737//cytoplasm;GO:0005737//cytoplasm;GO:0005737//cytoplasm;GO:0005737//cytoplasm;GO:0005829//cytosol;GO:0005737//cytoplasm;GO:0005737//cytoplasm;	GO:0003824//catalytic activity;GO:0016757//glycosyltransferase activity;	ko00500(Starch and sucrose metabolism)
AT1G14880	8305.39	2.6621	1.4126	3.819e-07	2.385e-05	Up Regulation	Chr1	5132506	5133860	-	938	PCR1	GO:0005773;GO:0003729;GO:0008150;GO:0005576;GO:0005737;	-	PLANT CADMIUM RESISTANCE 1	GO:0008150//biological_process;	GO:0005773//vacuole;GO:0005576//extracellular region;GO:0005737//cytoplasm;	GO:0003729//mRNA binding;	-
AT5G26340	1956.15	4.7301	2.2419	3.83e-07	2.385e-05	Up Regulation	Chr5	9243398	9247540	-	2580	MSS1	GO:0009651;GO:0016310;GO:0015144;GO:0009414;GO:0009651;GO:0005737;GO:0005886;GO:0009414;GO:0005358;GO:0005886;GO:0005886;GO:0005886;GO:0015145;GO:0009679;GO:0009506;GO:0009737;GO:0016310;GO:0009536;GO:0015749;GO:0015749;GO:0009414;GO:0009737;	K24193	Major facilitator superfamily protein	GO:0009651//response to salt stress;GO:0016310//phosphorylation;GO:0009414//response to water deprivation;GO:0009651//response to salt stress;GO:0009414//response to water deprivation;GO:0009737//response to abscisic acid;GO:0016310//phosphorylation;GO:0015749//monosaccharide transmembrane transport;GO:0015749//monosaccharide transmembrane transport;GO:0009414//response to water deprivation;GO:00…	GO:0005737//cytoplasm;GO:0005886//plasma membrane;GO:0005886//plasma membrane;GO:0005886//plasma membrane;GO:0005886//plasma membrane;GO:0009506//plasmodesma;GO:0009536//plastid;	GO:0015144//carbohydrate transmembrane transporter activity;GO:0005358//high-affinity glucose:proton symporter activity;GO:0015145//monosaccharide transmembrane transporter activity;GO:0009679//hexose:proton symporter activity;	-
AT4G04510	99.0916	4.7753	2.2556	3.841e-07	2.385e-05	Up Regulation	Chr4	2242072	2244930	+	2271	CRK38	GO:0004674;GO:0006468;GO:0004672;GO:0004672;GO:0006468;GO:0016301;GO:0004674;GO:0006468;GO:0006468;GO:0006468;GO:0006468;GO:0004672;GO:0009507;GO:0004674;GO:0009507;GO:0005886;	-	cysteine-rich RLK (RECEPTOR-like protein kinase) 38	GO:0006468//protein phosphorylation;GO:0006468//protein phosphorylation;GO:0006468//protein phosphorylation;GO:0006468//protein phosphorylation;GO:0006468//protein phosphorylation;GO:0006468//protein phosphorylation;	GO:0009507//chloroplast;GO:0009507//chloroplast;GO:0005886//plasma membrane;	GO:0004674//protein serine/threonine kinase activity;GO:0004672//protein kinase activity;GO:0004672//protein kinase activity;GO:0016301//kinase activity;GO:0004674//protein serine/threonine kinase activity;GO:0004672//protein kinase activity;GO:0004674//protein serine/threonine kinase activity;	-
AT5G46520	229.562	2.1331	1.093	3.858e-07	2.388e-05	Up Regulation	Chr5	18867616	18872494	+	4249	-	GO:0005515;GO:0005634;GO:0043531;GO:0007165;GO:0010082;GO:0005515;GO:0005829;GO:0050135;GO:0005515;GO:0005515;GO:0010082;GO:0005515;GO:0005515;GO:0043531;GO:0010082;GO:0061809;	-	Disease resistance protein (TIR-NBS-LRR class) family	GO:0007165//signal transduction;GO:0010082//regulation of root meristem growth;GO:0010082//regulation of root meristem growth;GO:0010082//regulation of root meristem growth;	GO:0005634//nucleus;GO:0005829//cytosol;	GO:0005515//protein binding;GO:0043531//ADP binding;GO:0005515//protein binding;GO:0050135//NAD(P)+ nucleosidase activity;GO:0005515//protein binding;GO:0005515//protein binding;GO:0005515//protein binding;GO:0005515//protein binding;GO:0043531//ADP binding;GO:0061809//NAD+ nucleotidase, cyclic ADP-ribose generating;	-
AT4G36670	1835.93	3.4843	1.8009	3.958e-07	2.442e-05	Up Regulation	Chr4	17287496	17289728	-	1911	PMT6	GO:0055085;GO:0009507;GO:0055085;GO:0015144;	-	Major facilitator superfamily protein	GO:0055085//transmembrane transport;GO:0055085//transmembrane transport;	GO:0009507//chloroplast;	GO:0015144//carbohydrate transmembrane transporter activity;	-
AT1G61120	120.717	19.94	4.3176	4.104e-07	2.525e-05	Up Regulation	Chr1	22523635	22528836	+	2926	TPS04	GO:0016102;GO:0080027;GO:0009611;GO:0009753;GO:0000304;GO:0009507;GO:0009617;GO:0080013;GO:0016102;GO:0010333;GO:0000304;GO:0016102;GO:0016102;GO:0016102;GO:0016102;GO:0009753;GO:0016102;GO:0000287;GO:0016102;GO:0080027;GO:0009617;	K17982	terpene synthase 04	GO:0016102//diterpenoid biosynthetic process;GO:0080027//response to herbivore;GO:0009611//response to wounding;GO:0009753//response to jasmonic acid;GO:0000304//response to singlet oxygen;GO:0009617//response to bacterium;GO:0016102//diterpenoid biosynthetic process;GO:0000304//response to singlet oxygen;GO:0016102//diterpenoid biosynthetic process;GO:0016102//diterpenoid biosynthetic process;GO…	GO:0009507//chloroplast;	GO:0080013//(E,E)-geranyllinalool synthase activity;GO:0010333//terpene synthase activity;GO:0000287//magnesium ion binding;	ko00904(Diterpenoid biosynthesis)
AT5G25250	1652.27	3.1428	1.652	4.126e-07	2.53e-05	Up Regulation	Chr5	8749680	8751636	+	1713	FLOT1	GO:0071456;GO:0071456;GO:0006897;GO:0005886;GO:0044853;GO:0009506;GO:0044853;GO:0071456;GO:0005768;GO:0005773;GO:0005886;GO:0044853;GO:0009536;GO:0005774;GO:0072659;GO:0006897;GO:0071456;GO:0044853;GO:0010324;GO:0003674;GO:0005774;GO:0005737;	K07192	SPFH/Band 7/PHB domain-containing membrane-associated protein family	GO:0071456//cellular response to hypoxia;GO:0071456//cellular response to hypoxia;GO:0006897//endocytosis;GO:0071456//cellular response to hypoxia;GO:0072659//protein localization to plasma membrane;GO:0006897//endocytosis;GO:0071456//cellular response to hypoxia;GO:0010324//membrane invagination;	GO:0005886//plasma membrane;GO:0044853//plasma membrane raft;GO:0009506//plasmodesma;GO:0044853//plasma membrane raft;GO:0005768//endosome;GO:0005773//vacuole;GO:0005886//plasma membrane;GO:0044853//plasma membrane raft;GO:0009536//plastid;GO:0005774//vacuolar membrane;GO:0044853//plasma membrane raft;GO:0005774//vacuolar membrane;GO:0005737//cytoplasm;	GO:0003674//molecular_function;	-
AT2G25297	36.2983	7.2042	2.8488	4.286e-07	2.62e-05	Up Regulation	Chr2	10770676	10771335	-	591	-	GO:0009507;GO:0009507;	-	transmembrane protein	-	GO:0009507//chloroplast;GO:0009507//chloroplast;	-	-
AT1G54575	155.2	16.65	4.0574	4.384e-07	2.672e-05	Up Regulation	Chr1	20386809	20387710	+	902	-	GO:0005634;GO:0003674;GO:0008150;GO:0005576;	-	hypothetical protein	GO:0008150//biological_process;	GO:0005634//nucleus;GO:0005576//extracellular region;	GO:0003674//molecular_function;	-
AT4G22070	23.1463	113.708	6.8292	4.644e-07	2.82e-05	Up Regulation	Chr4	11691172	11694590	-	2182	WRKY31	GO:0003700;GO:0006355;GO:0006355;GO:0043565;GO:0005634;GO:0005515;GO:0005634;GO:0006355;GO:0005634;GO:0003700;GO:0006355;GO:0006355;GO:0005634;GO:0003700;GO:0006355;GO:0006355;GO:0006355;	-	WRKY DNA-binding protein 31	GO:0006355//regulation of transcription, DNA-templated;GO:0006355//regulation of transcription, DNA-templated;GO:0006355//regulation of transcription, DNA-templated;GO:0006355//regulation of transcription, DNA-templated;GO:0006355//regulation of transcription, DNA-templated;GO:0006355//regulation of transcription, DNA-templated;GO:0006355//regulation of transcription, DNA-templated;GO:0006355//re…	GO:0005634//nucleus;GO:0005634//nucleus;GO:0005634//nucleus;GO:0005634//nucleus;	GO:0003700//DNA-binding transcription factor activity;GO:0043565//sequence-specific DNA binding;GO:0005515//protein binding;GO:0003700//DNA-binding transcription factor activity;GO:0003700//DNA-binding transcription factor activity;	-
AT2G34500	30.2161	13.3687	3.7408	4.655e-07	2.82e-05	Up Regulation	Chr2	14539373	14541617	-	2245	CYP710A1	GO:0016125;GO:0016491;GO:0005506;GO:0016126;GO:0016126;GO:0016126;GO:0000249;GO:0020037;GO:0005576;GO:0016125;	K09832	cytochrome P450, family 710, subfamily A, polypeptide 1	GO:0016125//sterol metabolic process;GO:0016126//sterol biosynthetic process;GO:0016126//sterol biosynthetic process;GO:0016126//sterol biosynthetic process;GO:0016125//sterol metabolic process;	GO:0005576//extracellular region;	GO:0016491//oxidoreductase activity;GO:0005506//iron ion binding;GO:0000249//C-22 sterol desaturase activity;GO:0020037//heme binding;	ko00100(Steroid biosynthesis)
AT2G45220	818.531	34.6528	5.1149	4.67e-07	2.82e-05	Up Regulation	Chr2	18644061	18646606	-	1968	-	GO:0050829;GO:0050829;GO:0046910;GO:0050829;GO:0045490;GO:0045490;GO:0005576;GO:0030599;GO:0042545;GO:0042545;GO:0009620;GO:0009617;GO:0009620;GO:0009617;GO:0045490;	K01051	Plant invertase/pectin methylesterase inhibitor superfamily	GO:0050829//defense response to Gram-negative bacterium;GO:0050829//defense response to Gram-negative bacterium;GO:0050829//defense response to Gram-negative bacterium;GO:0045490//pectin catabolic process;GO:0045490//pectin catabolic process;GO:0042545//cell wall modification;GO:0042545//cell wall modification;GO:0009620//response to fungus;GO:0009617//response to bacterium;GO:0009620//response t…	GO:0005576//extracellular region;	GO:0046910//pectinesterase inhibitor activity;GO:0030599//pectinesterase activity;	ko00040(Pentose and glucuronate interconversions)
AT3G49120	6009.36	2.6275	1.3937	4.972e-07	2.984e-05	Up Regulation	Chr3	18207651	18210333	+	1522	PRXCB	GO:0099503;GO:0020037;GO:0005774;GO:0042742;GO:0042742;GO:0005794;GO:0072593;GO:0004601;GO:0005576;GO:0006952;GO:0009416;GO:0048046;GO:0072593;GO:0050832;GO:0072593;GO:0005618;GO:0099503;GO:0009505;GO:0009826;GO:0005773;GO:0005618;GO:0050832;GO:0005829;GO:0009826;GO:0050832;GO:0006979;GO:0002221;GO:0072593;GO:0042742;GO:0009826;GO:0005774;	K00430	peroxidase CB	GO:0042742//defense response to bacterium;GO:0042742//defense response to bacterium;GO:0072593//reactive oxygen species metabolic process;GO:0006952//defense response;GO:0009416//response to light stimulus;GO:0072593//reactive oxygen species metabolic process;GO:0050832//defense response to fungus;GO:0072593//reactive oxygen species metabolic process;GO:0009826//unidimensional cell growth;GO:0050…	GO:0099503//secretory vesicle;GO:0005774//vacuolar membrane;GO:0005794//Golgi apparatus;GO:0005576//extracellular region;GO:0048046//apoplast;GO:0005618//cell wall;GO:0099503//secretory vesicle;GO:0009505//plant-type cell wall;GO:0005773//vacuole;GO:0005618//cell wall;GO:0005829//cytosol;GO:0005774//vacuolar membrane;	GO:0020037//heme binding;GO:0004601//peroxidase activity;	ko00940(Phenylpropanoid biosynthesis)
AT1G23730	356.244	9.8806	3.3046	4.987e-07	2.984e-05	Up Regulation	Chr1	8395466	8398387	+	1649	BCA3	GO:0009507;GO:0005886;GO:0008270;GO:0009507;GO:0005829;GO:0004089;GO:0005829;GO:0015976;	K01673	beta carbonic anhydrase 3	GO:0015976//carbon utilization;	GO:0009507//chloroplast;GO:0005886//plasma membrane;GO:0009507//chloroplast;GO:0005829//cytosol;GO:0005829//cytosol;	GO:0008270//zinc ion binding;GO:0004089//carbonate dehydratase activity;	ko00910(Nitrogen metabolism)
AT5G13400	399.731	0.4835	-1.048	5.146e-07	3.061e-05	Down Regulation	Chr5	4296688	4299264	-	2226	-	GO:0022857;GO:0055085;GO:0006857;GO:0055085;GO:0009507;	-	Major facilitator superfamily protein	GO:0055085//transmembrane transport;GO:0006857//oligopeptide transport;GO:0055085//transmembrane transport;	GO:0009507//chloroplast;	GO:0022857//transmembrane transporter activity;	-
AT2G27310	525.457	3.1238	1.6433	5.148e-07	3.061e-05	Up Regulation	Chr2	11683772	11685342	-	1571	-	GO:0003674;GO:0008150;	-	F-box family protein	GO:0008150//biological_process;	-	GO:0003674//molecular_function;	-
AT1G21110	82.8359	2.8733	1.5227	5.503e-07	3.252e-05	Up Regulation	Chr1	7389981	7391603	-	1435	IGMT3	GO:0032259;GO:0008757;GO:0019438;GO:0019438;GO:0008171;GO:0005634;GO:0005829;GO:0046983;GO:1990110;GO:0019438;	K22703	O-methyltransferase family protein	GO:0032259//methylation;GO:0019438//aromatic compound biosynthetic process;GO:0019438//aromatic compound biosynthetic process;GO:1990110//callus formation;GO:0019438//aromatic compound biosynthetic process;	GO:0005634//nucleus;GO:0005829//cytosol;	GO:0008757//S-adenosylmethionine-dependent methyltransferase activity;GO:0008171//O-methyltransferase activity;GO:0046983//protein dimerization activity;	-
AT3G48390	113.803	2.8924	1.5323	5.532e-07	3.259e-05	Up Regulation	Chr3	17920795	17923496	+	2364	-	GO:0045892;GO:0005829;GO:0045892;GO:0005515;GO:0009646;GO:0005515;GO:0005515;GO:0090549;GO:0045892;GO:0090549;GO:0043022;GO:0045892;	-	MA3 domain-containing protein	GO:0045892//negative regulation of transcription, DNA-templated;GO:0045892//negative regulation of transcription, DNA-templated;GO:0009646//response to absence of light;GO:0090549//response to carbon starvation;GO:0045892//negative regulation of transcription, DNA-templated;GO:0090549//response to carbon starvation;GO:0045892//negative regulation of transcription, DNA-templated;	GO:0005829//cytosol;	GO:0005515//protein binding;GO:0005515//protein binding;GO:0005515//protein binding;GO:0043022//ribosome binding;	-
AT1G01480	28.319	24.3692	4.607	5.689e-07	3.332e-05	Up Regulation	Chr1	175706	178406	+	2068	ACS2	GO:0009693;GO:0009693;GO:0009693;GO:0005515;GO:0009693;GO:0005737;GO:0005737;GO:0009693;GO:0042218;GO:0009693;GO:0009693;GO:0009693;GO:0009693;GO:0009693;GO:0009693;GO:0042218;GO:0042218;GO:0016847;GO:0030170;GO:0009693;GO:0016847;	K20772	1-amino-cyclopropane-1-carboxylate synthase 2	GO:0009693//ethylene biosynthetic process;GO:0009693//ethylene biosynthetic process;GO:0009693//ethylene biosynthetic process;GO:0009693//ethylene biosynthetic process;GO:0009693//ethylene biosynthetic process;GO:0042218//1-aminocyclopropane-1-carboxylate biosynthetic process;GO:0009693//ethylene biosynthetic process;GO:0009693//ethylene biosynthetic process;GO:0009693//ethylene biosynthetic proc…	GO:0005737//cytoplasm;GO:0005737//cytoplasm;	GO:0005515//protein binding;GO:0016847//1-aminocyclopropane-1-carboxylate synthase activity;GO:0030170//pyridoxal phosphate binding;GO:0016847//1-aminocyclopropane-1-carboxylate synthase activity;	ko04016(MAPK signaling pathway - plant);ko00270(Cysteine and methionine metabolism)
AT4G39670	86.7408	6.3065	2.6568	5.842e-07	3.401e-05	Up Regulation	Chr4	18409846	18411069	+	1224	-	GO:0005737;GO:1902387;GO:0120009;GO:0005737;GO:0120009;GO:0016020;GO:0005829;GO:0005634;GO:1902388;GO:0035627;GO:1902387;	-	Glycolipid transfer protein (GLTP) family protein	GO:0120009//intermembrane lipid transfer;GO:0120009//intermembrane lipid transfer;GO:0035627//ceramide transport;	GO:0005737//cytoplasm;GO:0005737//cytoplasm;GO:0016020//membrane;GO:0005829//cytosol;GO:0005634//nucleus;	GO:1902387//ceramide 1-phosphate binding;GO:1902388//ceramide 1-phosphate transfer activity;GO:1902387//ceramide 1-phosphate binding;	-
AT1G25560	3609.63	2.0692	1.0491	5.896e-07	3.415e-05	Up Regulation	Chr1	8981556	8983314	-	1759	TEM1	GO:0006355;GO:0071456;GO:0005515;GO:0009873;GO:0000976;GO:0048573;GO:0009873;GO:0009873;GO:0071456;GO:0005634;GO:0006355;GO:0071456;GO:0048573;GO:0048573;GO:0000976;GO:0048573;GO:0048573;GO:0003677;GO:0009873;GO:0071456;GO:0006355;GO:0006355;GO:0003700;	K09287	AP2/B3 transcription factor family protein	GO:0006355//regulation of transcription, DNA-templated;GO:0071456//cellular response to hypoxia;GO:0009873//ethylene-activated signaling pathway;GO:0048573//photoperiodism, flowering;GO:0009873//ethylene-activated signaling pathway;GO:0009873//ethylene-activated signaling pathway;GO:0071456//cellular response to hypoxia;GO:0006355//regulation of transcription, DNA-templated;GO:0071456//cellular r…	GO:0005634//nucleus;	GO:0005515//protein binding;GO:0000976//transcription cis-regulatory region binding;GO:0000976//transcription cis-regulatory region binding;GO:0003677//DNA binding;GO:0003700//DNA-binding transcription factor activity;	-
AT4G11320	140.743	3.7294	1.899	5.902e-07	3.415e-05	Up Regulation	Chr4	6887166	6889879	+	2338	-	GO:0006508;GO:0005615;GO:0005764;GO:0005576;GO:0008233;GO:0008233;GO:0051603;GO:0051603;GO:0004197;GO:0051603;GO:0051603;GO:0005576;GO:0004197;	-	Papain family cysteine protease	GO:0006508//proteolysis;GO:0051603//proteolysis involved in cellular protein catabolic process;GO:0051603//proteolysis involved in cellular protein catabolic process;GO:0051603//proteolysis involved in cellular protein catabolic process;GO:0051603//proteolysis involved in cellular protein catabolic process;	GO:0005615//extracellular space;GO:0005764//lysosome;GO:0005576//extracellular region;GO:0005576//extracellular region;	GO:0008233//peptidase activity;GO:0008233//peptidase activity;GO:0004197//cysteine-type endopeptidase activity;GO:0004197//cysteine-type endopeptidase activity;	-
AT5G05600	601.933	5.532	2.4678	6.019e-07	3.473e-05	Up Regulation	Chr5	1672070	1674770	+	2395	-	GO:0005737;GO:2000022;GO:0080167;GO:2000022;GO:2000022;GO:0005829;GO:2000022;GO:2000022;GO:0097237;GO:0097237;GO:0120091;GO:0005737;GO:0120091;GO:2000022;GO:0120091;GO:2000022;GO:0051213;GO:2000022;GO:2000022;GO:2000022;	-	2-oxoglutarate (2OG) and Fe(II)-dependent oxygenase superfamily protein	GO:2000022//regulation of jasmonic acid mediated signaling pathway;GO:0080167//response to karrikin;GO:2000022//regulation of jasmonic acid mediated signaling pathway;GO:2000022//regulation of jasmonic acid mediated signaling pathway;GO:2000022//regulation of jasmonic acid mediated signaling pathway;GO:2000022//regulation of jasmonic acid mediated signaling pathway;GO:0097237//cellular response t…	GO:0005737//cytoplasm;GO:0005829//cytosol;GO:0005737//cytoplasm;	GO:0120091//jasmonic acid hydrolase;GO:0120091//jasmonic acid hydrolase;GO:0120091//jasmonic acid hydrolase;GO:0051213//dioxygenase activity;	-
AT1G06160	147.567	4.3446	2.1192	6.05e-07	3.48e-05	Up Regulation	Chr1	1882907	1883992	+	1086	ORA59	GO:0005622;GO:0009753;GO:0009723;GO:0009861;GO:0006355;GO:0009723;GO:0009873;GO:0005634;GO:0003700;GO:0009873;GO:0009873;GO:0009861;GO:0003700;GO:0006355;GO:0006355;GO:0009861;GO:0009873;GO:0003677;GO:0006355;GO:0006355;GO:0006355;GO:0003700;GO:0009753;GO:0006355;GO:0006355;	-	octadecanoid-responsive AP2/ERF 59	GO:0009753//response to jasmonic acid;GO:0009723//response to ethylene;GO:0009861//jasmonic acid and ethylene-dependent systemic resistance;GO:0006355//regulation of transcription, DNA-templated;GO:0009723//response to ethylene;GO:0009873//ethylene-activated signaling pathway;GO:0009873//ethylene-activated signaling pathway;GO:0009873//ethylene-activated signaling pathway;GO:0009861//jasmonic aci…	GO:0005622//intracellular anatomical structure;GO:0005634//nucleus;	GO:0003700//DNA-binding transcription factor activity;GO:0003700//DNA-binding transcription factor activity;GO:0003677//DNA binding;GO:0003700//DNA-binding transcription factor activity;	-
AT5G42050	7167.32	2.4785	1.3095	6.1e-07	3.499e-05	Up Regulation	Chr5	16815310	16817346	+	1784	-	GO:0071456;GO:0005634;GO:0071456;GO:0005515;GO:0071456;GO:0071456;GO:0005515;GO:0005768;GO:1902074;GO:0005515;GO:0005515;GO:0005737;	-	DCD (Development and Cell Death) domain protein	GO:0071456//cellular response to hypoxia;GO:0071456//cellular response to hypoxia;GO:0071456//cellular response to hypoxia;GO:0071456//cellular response to hypoxia;GO:1902074//response to salt;	GO:0005634//nucleus;GO:0005768//endosome;GO:0005737//cytoplasm;	GO:0005515//protein binding;GO:0005515//protein binding;GO:0005515//protein binding;GO:0005515//protein binding;	-
AT2G43000	129.943	6.5709	2.7161	6.21e-07	3.551e-05	Up Regulation	Chr2	17880457	17882636	-	1375	NAC042	GO:0005992;GO:0010120;GO:0005634;GO:0006355;GO:0010150;GO:0042538;GO:0010150;GO:0005992;GO:0003700;GO:0003677;GO:0006355;GO:0009718;GO:0006561;GO:0006355;GO:0006355;GO:0010120;GO:0010120;GO:0009718;GO:1900056;GO:0006561;GO:0005634;GO:0010120;GO:0042538;GO:1900056;GO:0005992;GO:0005992;GO:0006561;	-	NAC domain containing protein 42	GO:0005992//trehalose biosynthetic process;GO:0010120//camalexin biosynthetic process;GO:0006355//regulation of transcription, DNA-templated;GO:0010150//leaf senescence;GO:0042538//hyperosmotic salinity response;GO:0010150//leaf senescence;GO:0005992//trehalose biosynthetic process;GO:0006355//regulation of transcription, DNA-templated;GO:0009718//anthocyanin-containing compound biosynthetic proc…	GO:0005634//nucleus;GO:0005634//nucleus;	GO:0003700//DNA-binding transcription factor activity;GO:0003677//DNA binding;	-
AT3G09020	828.382	3.3885	1.7607	6.235e-07	3.555e-05	Up Regulation	Chr3	2753307	2754621	+	1315	-	GO:0005794;GO:0016757;	K01988	alpha 1,4-glycosyltransferase family protein	-	GO:0005794//Golgi apparatus;	GO:0016757//glycosyltransferase activity;	ko00603(Glycosphingolipid biosynthesis - globo and isoglobo series);ko00601(Glycosphingolipid biosynthesis - lacto and neolacto series)
AT4G03320	46.8167	4.2179	2.0765	6.401e-07	3.64e-05	Up Regulation	Chr4	1464467	1466174	+	1271	Tic20-IV	GO:0005739;GO:0045037;GO:0045037;GO:0009507;GO:0005739;	-	translocon at the inner envelope membrane of chloroplasts 20-IV	GO:0045037//protein import into chloroplast stroma;GO:0045037//protein import into chloroplast stroma;	GO:0005739//mitochondrion;GO:0009507//chloroplast;GO:0005739//mitochondrion;	-	-
AT5G42440	167.641	2.1592	1.1105	6.531e-07	3.695e-05	Up Regulation	Chr5	16973202	16974877	-	1676	-	GO:0005886;GO:0016310;GO:0006468;GO:0006468;GO:0016310;GO:0006468;	-	Protein kinase superfamily protein	GO:0016310//phosphorylation;GO:0006468//protein phosphorylation;GO:0006468//protein phosphorylation;GO:0016310//phosphorylation;GO:0006468//protein phosphorylation;	GO:0005886//plasma membrane;	-	-
AT1G18570	860.465	2.6035	1.3804	6.542e-07	3.695e-05	Up Regulation	Chr1	6389399	6391386	+	1785	MYB51	GO:0009625;GO:0000976;GO:0009682;GO:0052544;GO:0009759;GO:0052544;GO:0009617;GO:0000976;GO:0009625;GO:0042742;GO:0000976;GO:0009759;GO:0003700;GO:0052544;GO:0042742;GO:0042742;GO:0005634;GO:0009759;GO:0009759;GO:0009682;GO:0009617;GO:0009682;GO:0000976;	K09422	myb domain protein 51	GO:0009625//response to insect;GO:0009682//induced systemic resistance;GO:0052544//defense response by callose deposition in cell wall;GO:0009759//indole glucosinolate biosynthetic process;GO:0052544//defense response by callose deposition in cell wall;GO:0009617//response to bacterium;GO:0009625//response to insect;GO:0042742//defense response to bacterium;GO:0009759//indole glucosinolate biosyn…	GO:0005634//nucleus;	GO:0000976//transcription cis-regulatory region binding;GO:0000976//transcription cis-regulatory region binding;GO:0000976//transcription cis-regulatory region binding;GO:0003700//DNA-binding transcription factor activity;GO:0000976//transcription cis-regulatory region binding;	-
AT3G20250	1048.02	2.8099	1.4905	6.566e-07	3.695e-05	Up Regulation	Chr3	7058871	7063372	-	3625	PUM5	GO:0010608;GO:0061158;GO:0009819;GO:0061158;GO:0061158;GO:0006970;GO:0061158;GO:0003727;GO:0061158;GO:0005829;GO:0005773;GO:0061158;GO:0051607;GO:0061158;GO:0051607;GO:0003729;GO:0061158;GO:0061158;GO:0061158;GO:0061158;GO:0061158;GO:0003729;GO:0005737;GO:0005829;GO:0061158;GO:0009651;GO:0003727;GO:0061158;GO:0061158;GO:0009651;GO:0061158;GO:0061158;GO:0009819;GO:0051607;GO:0061158;GO:0061158;GO:…	K17943	pumilio 5	GO:0010608//posttranscriptional regulation of gene expression;GO:0061158//3'-UTR-mediated mRNA destabilization;GO:0009819//drought recovery;GO:0061158//3'-UTR-mediated mRNA destabilization;GO:0061158//3'-UTR-mediated mRNA destabilization;GO:0006970//response to osmotic stress;GO:0061158//3'-UTR-mediated mRNA destabilization;GO:0061158//3'-UTR-mediated mRNA destabilization;GO:0061158//3'-UTR-media…	GO:0005829//cytosol;GO:0005773//vacuole;GO:0005737//cytoplasm;GO:0005829//cytosol;GO:0005737//cytoplasm;GO:0005737//cytoplasm;GO:0005737//cytoplasm;	GO:0003727//single-stranded RNA binding;GO:0003729//mRNA binding;GO:0003729//mRNA binding;GO:0003727//single-stranded RNA binding;GO:0003729//mRNA binding;GO:0003729//mRNA binding;	-
AT1G65610	28.4963	12.8228	3.6806	6.574e-07	3.695e-05	Up Regulation	Chr1	24391672	24395503	-	2265	KOR2	GO:0005634;GO:0008810;	K01179	Six-hairpin glycosidases superfamily protein	-	GO:0005634//nucleus;	GO:0008810//cellulase activity;	ko00500(Starch and sucrose metabolism)
AT3G20960	115.772	2.7136	1.4402	6.621e-07	3.71e-05	Up Regulation	Chr3	7345261	7347210	+	1864	CYP705A33	GO:0016709;GO:0020037;GO:0016705;GO:0005506;GO:0016020;GO:0005576;	K23814	cytochrome P450, family 705, subfamily A, polypeptide 33	-	GO:0016020//membrane;GO:0005576//extracellular region;	GO:0016709//oxidoreductase activity, acting on paired donors, with incorporation or reduction of molecular oxygen, NAD(P)H as one donor, and incorporation of one atom of oxygen;GO:0020037//heme binding;GO:0016705//oxidoreductase activity, acting on paired donors, with incorporation or reduction of molecular oxygen;GO:0005506//iron ion binding;	-
AT4G12290	3326.67	2.9847	1.5776	6.931e-07	3.873e-05	Up Regulation	Chr4	7303985	7307237	+	3024	-	GO:0052596;GO:0005768;GO:1903426;GO:0005802;GO:0048038;GO:0008131;GO:0005576;GO:0005773;GO:0009308;GO:1903426;GO:0010118;GO:1903426;GO:0005507;GO:0005794;GO:0005802;GO:0005507;GO:0008131;GO:0052594;GO:0052595;GO:0052593;	K00276	Copper amine oxidase family protein	GO:1903426//regulation of reactive oxygen species biosynthetic process;GO:0009308//amine metabolic process;GO:1903426//regulation of reactive oxygen species biosynthetic process;GO:0010118//stomatal movement;GO:1903426//regulation of reactive oxygen species biosynthetic process;	GO:0005768//endosome;GO:0005802//trans-Golgi network;GO:0005576//extracellular region;GO:0005773//vacuole;GO:0005794//Golgi apparatus;GO:0005802//trans-Golgi network;	GO:0052596//phenethylamine:oxygen oxidoreductase (deaminating) activity;GO:0048038//quinone binding;GO:0008131//primary amine oxidase activity;GO:0005507//copper ion binding;GO:0005507//copper ion binding;GO:0008131//primary amine oxidase activity;GO:0052594//aminoacetone:oxygen oxidoreductase(deaminating) activity;GO:0052595//aliphatic-amine oxidase activity;GO:0052593//tryptamine:oxygen oxidore…	ko00960(Tropane, piperidine and pyridine alkaloid biosynthesis);ko00950(Isoquinoline alkaloid biosynthesis);ko00410(beta-Alanine metabolism);ko00360(Phenylalanine metabolism);ko00350(Tyrosine metabolism);ko00260(Glycine, serine and threonine metabolism)
AT5G08790	1478.4	2.3986	1.2622	7.082e-07	3.946e-05	Up Regulation	Chr5	2858849	2860558	-	1530	ATAF2	GO:0045892;GO:0045892;GO:0005515;GO:0009793;GO:0010150;GO:0005634;GO:0005634;GO:0010099;GO:0045892;GO:0003700;GO:0045893;GO:0009620;GO:0009416;GO:0008361;GO:0009793;GO:0045892;GO:0005515;GO:0009611;GO:0005515;GO:0009793;GO:0010150;GO:0009751;GO:0009753;GO:0005515;GO:0009793;GO:0043565;GO:0009744;GO:0009611;GO:0010099;GO:0010099;GO:0045893;GO:0009793;GO:0009753;GO:0009620;GO:0045893;GO:0043424;GO:…	-	NAC (No Apical Meristem) domain transcriptional regulator superfamily protein	GO:0045892//negative regulation of transcription, DNA-templated;GO:0045892//negative regulation of transcription, DNA-templated;GO:0009793//embryo development ending in seed dormancy;GO:0010150//leaf senescence;GO:0010099//regulation of photomorphogenesis;GO:0045892//negative regulation of transcription, DNA-templated;GO:0045893//positive regulation of transcription, DNA-templated;GO:0009620//res…	GO:0005634//nucleus;GO:0005634//nucleus;	GO:0005515//protein binding;GO:0003700//DNA-binding transcription factor activity;GO:0005515//protein binding;GO:0005515//protein binding;GO:0005515//protein binding;GO:0043565//sequence-specific DNA binding;GO:0043424//protein histidine kinase binding;	-
AT1G15790	365.478	2.1753	1.1212	7.124e-07	3.958e-05	Up Regulation	Chr1	5438171	5440131	-	1390	-	GO:0005634;GO:0005829;GO:0005634;GO:0031490;GO:0003712;GO:0006355;GO:0005634;GO:0006355;GO:0005634;GO:0006355;GO:0031490;GO:0005634;GO:0006355;GO:0005829;	-	mediator of RNA polymerase II transcription subunit 15a-like protein	GO:0006355//regulation of transcription, DNA-templated;GO:0006355//regulation of transcription, DNA-templated;GO:0006355//regulation of transcription, DNA-templated;GO:0006355//regulation of transcription, DNA-templated;	GO:0005634//nucleus;GO:0005829//cytosol;GO:0005634//nucleus;GO:0005634//nucleus;GO:0005634//nucleus;GO:0005634//nucleus;GO:0005829//cytosol;	GO:0031490//chromatin DNA binding;GO:0003712//transcription coregulator activity;GO:0031490//chromatin DNA binding;	-
AT1G74360	411.95	4.1266	2.045	7.154e-07	3.964e-05	Up Regulation	Chr1	27954129	27958114	+	3694	-	GO:0002215;GO:0005515;GO:0106311;GO:0006468;GO:0006468;GO:0005886;GO:0106310;GO:0009845;GO:0005886;GO:0005515;GO:0009825;GO:0005886;GO:0106310;GO:0005515;GO:0106311;GO:0005515;GO:0005886;GO:0106311;GO:0002215;GO:0005515;GO:0006468;GO:0002215;GO:0005739;GO:0106310;	-	Leucine-rich repeat protein kinase family protein	GO:0002215//defense response to nematode;GO:0006468//protein phosphorylation;GO:0006468//protein phosphorylation;GO:0009845//seed germination;GO:0009825//multidimensional cell growth;GO:0002215//defense response to nematode;GO:0006468//protein phosphorylation;GO:0002215//defense response to nematode;	GO:0005886//plasma membrane;GO:0005886//plasma membrane;GO:0005886//plasma membrane;GO:0005886//plasma membrane;GO:0005739//mitochondrion;	GO:0005515//protein binding;GO:0106310//protein serine kinase activity;GO:0005515//protein binding;GO:0106310//protein serine kinase activity;GO:0005515//protein binding;GO:0005515//protein binding;GO:0005515//protein binding;GO:0106310//protein serine kinase activity;	-
AT5G20960	597.031	4.4241	2.1454	7.436e-07	4.096e-05	Up Regulation	Chr5	7116455	7122774	+	4871	AO1	GO:0071949;GO:0009851;GO:0009055;GO:0005506;GO:0004031;GO:0009536;GO:0071949;GO:0009851;GO:0050302;GO:0009851;	K11817	aldehyde oxidase 1	GO:0009851//auxin biosynthetic process;GO:0009851//auxin biosynthetic process;GO:0009851//auxin biosynthetic process;	GO:0009536//plastid;	GO:0071949//FAD binding;GO:0009055//electron transfer activity;GO:0005506//iron ion binding;GO:0004031//aldehyde oxidase activity;GO:0071949//FAD binding;GO:0050302//indole-3-acetaldehyde oxidase activity;	ko00380(Tryptophan metabolism)
AT4G34230	661.731	4.0671	2.024	7.506e-07	4.123e-05	Up Regulation	Chr4	16386631	16388940	-	1619	CAD5	GO:0009809;GO:0009809;GO:0009809;GO:0009809;GO:0045551;GO:0009809;GO:0045551;GO:0009809;GO:0009809;GO:0009809;GO:0009809;GO:0016616;GO:0009809;GO:0005737;GO:0009809;GO:0005737;GO:0009809;GO:0009809;GO:0009809;GO:0052747;GO:0045551;GO:0005829;GO:0005829;GO:0009809;GO:0009809;GO:0008270;GO:0005829;	K00083	cinnamyl alcohol dehydrogenase 5	GO:0009809//lignin biosynthetic process;GO:0009809//lignin biosynthetic process;GO:0009809//lignin biosynthetic process;GO:0009809//lignin biosynthetic process;GO:0009809//lignin biosynthetic process;GO:0009809//lignin biosynthetic process;GO:0009809//lignin biosynthetic process;GO:0009809//lignin biosynthetic process;GO:0009809//lignin biosynthetic process;GO:0009809//lignin biosynthetic process…	GO:0005737//cytoplasm;GO:0005737//cytoplasm;GO:0005829//cytosol;GO:0005829//cytosol;GO:0005829//cytosol;	GO:0045551//cinnamyl-alcohol dehydrogenase activity;GO:0045551//cinnamyl-alcohol dehydrogenase activity;GO:0016616//oxidoreductase activity, acting on the CH-OH group of donors, NAD or NADP as acceptor;GO:0052747//sinapyl alcohol dehydrogenase activity;GO:0045551//cinnamyl-alcohol dehydrogenase activity;GO:0008270//zinc ion binding;	ko00940(Phenylpropanoid biosynthesis)
AT3G14050	1314.23	2.7046	1.4354	7.666e-07	4.2e-05	Up Regulation	Chr3	4650714	4654046	-	2850	RSH2	GO:0015969;GO:0005886;GO:0009737;GO:0008728;GO:0015969;GO:0008728;GO:0009737;GO:0009611;GO:0009507;GO:0009507;GO:0015969;	K00951	RELA/SPOT homolog 2	GO:0015969//guanosine tetraphosphate metabolic process;GO:0009737//response to abscisic acid;GO:0015969//guanosine tetraphosphate metabolic process;GO:0009737//response to abscisic acid;GO:0009611//response to wounding;GO:0015969//guanosine tetraphosphate metabolic process;	GO:0005886//plasma membrane;GO:0009507//chloroplast;GO:0009507//chloroplast;	GO:0008728//GTP diphosphokinase activity;GO:0008728//GTP diphosphokinase activity;	ko00230(Purine metabolism)
AT1G25400	595.028	2.4436	1.289	8.076e-07	4.4e-05	Up Regulation	Chr1	8911096	8912822	-	1727	-	GO:0008150;GO:0003674;GO:0005634;GO:0005634;	-	transmembrane protein	GO:0008150//biological_process;	GO:0005634//nucleus;GO:0005634//nucleus;	GO:0003674//molecular_function;	-
AT1G06620	244.38	5.3344	2.4153	8.14e-07	4.422e-05	Up Regulation	Chr1	2025544	2027413	+	1578	-	GO:0005737;GO:0005737;GO:0016706;	-	2-oxoglutarate (2OG) and Fe(II)-dependent oxygenase superfamily protein	-	GO:0005737//cytoplasm;GO:0005737//cytoplasm;	GO:0016706//2-oxoglutarate-dependent dioxygenase activity;	-
AT5G51750	138.944	0.1627	-2.62	8.221e-07	4.441e-05	Down Regulation	Chr5	21020014	21022903	+	2890	SBT1.3	GO:0004252;GO:0005576;GO:0004252;GO:0048046;	-	subtilase 1.3	-	GO:0005576//extracellular region;GO:0048046//apoplast;	GO:0004252//serine-type endopeptidase activity;GO:0004252//serine-type endopeptidase activity;	-
AT2G45510	717.692	2.7189	1.443	8.276e-07	4.458e-05	Up Regulation	Chr2	18753023	18755172	+	1826	CYP704A2	GO:0005506;GO:0005783;GO:0020037;GO:0005783;GO:0016705;	-	cytochrome P450, family 704, subfamily A, polypeptide 2	-	GO:0005783//endoplasmic reticulum;GO:0005783//endoplasmic reticulum;	GO:0005506//iron ion binding;GO:0020037//heme binding;GO:0016705//oxidoreductase activity, acting on paired donors, with incorporation or reduction of molecular oxygen;	-
AT1G01010	142.967	2.2664	1.1804	8.37e-07	4.497e-05	Up Regulation	Chr1	3631	5899	+	1688	NAC001	GO:0006355;GO:0000976;GO:0006355;GO:0005634;GO:0006355;GO:0006355;GO:0006355;GO:0003700;GO:0006355;GO:0000976;GO:0006355;GO:0006355;	-	NAC domain containing protein 1	GO:0006355//regulation of transcription, DNA-templated;GO:0006355//regulation of transcription, DNA-templated;GO:0006355//regulation of transcription, DNA-templated;GO:0006355//regulation of transcription, DNA-templated;GO:0006355//regulation of transcription, DNA-templated;GO:0006355//regulation of transcription, DNA-templated;GO:0006355//regulation of transcription, DNA-templated;GO:0006355//re…	GO:0005634//nucleus;	GO:0000976//transcription cis-regulatory region binding;GO:0003700//DNA-binding transcription factor activity;GO:0000976//transcription cis-regulatory region binding;	-
AT2G02370	240.556	2.2414	1.1644	8.578e-07	4.596e-05	Up Regulation	Chr2	621058	623526	+	2188	-	GO:0005886;GO:0003674;GO:0005886;GO:0005886;GO:0008150;	-	SNARE associated Golgi protein family	GO:0008150//biological_process;	GO:0005886//plasma membrane;GO:0005886//plasma membrane;GO:0005886//plasma membrane;	GO:0003674//molecular_function;	-
AT5G48657	312.971	2.5912	1.3736	8.602e-07	4.596e-05	Up Regulation	Chr5	19733882	19735726	-	1736	-	GO:0005886;GO:0005634;GO:0005634;GO:0005634;GO:0003674;GO:0005634;GO:0005634;	-	defense protein-like protein	-	GO:0005886//plasma membrane;GO:0005634//nucleus;GO:0005634//nucleus;GO:0005634//nucleus;GO:0005634//nucleus;GO:0005634//nucleus;	GO:0003674//molecular_function;	-
AT3G47800	2493.22	2.1386	1.0967	8.69e-07	4.626e-05	Up Regulation	Chr3	17634804	17637204	+	1450	-	GO:0033499;GO:0004034;GO:0006006;GO:0006006;GO:0033499;GO:0030246;GO:0033499;GO:0005737;GO:0004034;	K01785	Galactose mutarotase-like superfamily protein	GO:0033499//galactose catabolic process via UDP-galactose;GO:0006006//glucose metabolic process;GO:0006006//glucose metabolic process;GO:0033499//galactose catabolic process via UDP-galactose;GO:0033499//galactose catabolic process via UDP-galactose;	GO:0005737//cytoplasm;	GO:0004034//aldose 1-epimerase activity;GO:0030246//carbohydrate binding;GO:0004034//aldose 1-epimerase activity;	ko00052(Galactose metabolism);ko00010(Glycolysis / Gluconeogenesis)
AT3G45060	50.1894	4.5728	2.1931	8.705e-07	4.626e-05	Up Regulation	Chr3	16477561	16479559	-	1912	NRT2.6	GO:0005886;GO:0009705;GO:0071249;GO:0071249;GO:0080167;GO:0005886;GO:0015112;GO:0009705;GO:0015112;GO:0055085;GO:0015706;GO:0055085;	K02575	high affinity nitrate transporter 2.6	GO:0071249//cellular response to nitrate;GO:0071249//cellular response to nitrate;GO:0080167//response to karrikin;GO:0055085//transmembrane transport;GO:0015706//nitrate transport;GO:0055085//transmembrane transport;	GO:0005886//plasma membrane;GO:0009705//plant-type vacuole membrane;GO:0005886//plasma membrane;GO:0009705//plant-type vacuole membrane;	GO:0015112//nitrate transmembrane transporter activity;GO:0015112//nitrate transmembrane transporter activity;	ko00910(Nitrogen metabolism)
AT1G01680	175.021	2.3305	1.2207	8.765e-07	4.645e-05	Up Regulation	Chr1	246262	248440	-	1187	PUB54	GO:0004842;GO:0004842;GO:0016567;GO:0005737;	-	plant U-box 54	GO:0016567//protein ubiquitination;	GO:0005737//cytoplasm;	GO:0004842//ubiquitin-protein transferase activity;GO:0004842//ubiquitin-protein transferase activity;	-
AT5G44480	37.7185	9.8916	3.3062	8.826e-07	4.665e-05	Up Regulation	Chr5	17920456	17923802	+	1927	DUR	GO:0005794;GO:0045227;GO:0033358;GO:0033358;GO:0003978;GO:0033358;GO:0045227;GO:0045227;GO:0005794;GO:0050373;GO:0005794;GO:0045227;GO:0005794;GO:0045227;GO:0006012;GO:0033358;GO:0006012;	K12448	NAD(P)-binding Rossmann-fold superfamily protein	GO:0045227//capsule polysaccharide biosynthetic process;GO:0033358//UDP-L-arabinose biosynthetic process;GO:0033358//UDP-L-arabinose biosynthetic process;GO:0033358//UDP-L-arabinose biosynthetic process;GO:0045227//capsule polysaccharide biosynthetic process;GO:0045227//capsule polysaccharide biosynthetic process;GO:0045227//capsule polysaccharide biosynthetic process;GO:0045227//capsule polysacc…	GO:0005794//Golgi apparatus;GO:0005794//Golgi apparatus;GO:0005794//Golgi apparatus;GO:0005794//Golgi apparatus;	GO:0003978//UDP-glucose 4-epimerase activity;GO:0050373//UDP-arabinose 4-epimerase activity;	ko00520(Amino sugar and nucleotide sugar metabolism)
AT5G01250	36.4577	9.7287	3.2823	8.988e-07	4.737e-05	Up Regulation	Chr5	102176	103770	-	1595	-	GO:0005794;GO:0016757;	K01988	alpha 1,4-glycosyltransferase family protein	-	GO:0005794//Golgi apparatus;	GO:0016757//glycosyltransferase activity;	ko00603(Glycosphingolipid biosynthesis - globo and isoglobo series);ko00601(Glycosphingolipid biosynthesis - lacto and neolacto series)
AT1G76960	2374.8	4.466	2.159	9.098e-07	4.78e-05	Up Regulation	Chr1	28920317	28920976	-	548	-	GO:0008150;GO:0003674;GO:0005739;	-	transmembrane protein	GO:0008150//biological_process;	GO:0005739//mitochondrion;	GO:0003674//molecular_function;	-
AT3G16870	65.2536	0.3416	-1.55	9.227e-07	4.824e-05	Down Regulation	Chr3	5763497	5764760	-	1012	GATA17	GO:0006355;GO:0008270;GO:0006355;GO:0006355;GO:0006355;GO:0006355;GO:0005634;GO:0003700;GO:0000976;GO:0005634;GO:0006355;GO:0000976;GO:0006355;GO:0030154;GO:0043565;GO:0006355;	-	GATA transcription factor 17	GO:0006355//regulation of transcription, DNA-templated;GO:0006355//regulation of transcription, DNA-templated;GO:0006355//regulation of transcription, DNA-templated;GO:0006355//regulation of transcription, DNA-templated;GO:0006355//regulation of transcription, DNA-templated;GO:0006355//regulation of transcription, DNA-templated;GO:0006355//regulation of transcription, DNA-templated;GO:0030154//ce…	GO:0005634//nucleus;GO:0005634//nucleus;	GO:0008270//zinc ion binding;GO:0003700//DNA-binding transcription factor activity;GO:0000976//transcription cis-regulatory region binding;GO:0000976//transcription cis-regulatory region binding;GO:0043565//sequence-specific DNA binding;	-
AT1G09560	1306.36	2.1022	1.0719	9.399e-07	4.901e-05	Up Regulation	Chr1	3093644	3094954	+	1227	GLP5	GO:0030145;GO:2000280;GO:0005618;GO:2000280;GO:0009409;GO:2000280;GO:0005634;GO:0010497;GO:0006950;GO:0010497;GO:0009409;GO:0010497;GO:0010497;GO:0009506;GO:0009506;GO:2000280;GO:0005576;GO:0005618;	-	germin-like protein 5	GO:2000280//regulation of root development;GO:2000280//regulation of root development;GO:0009409//response to cold;GO:2000280//regulation of root development;GO:0010497//plasmodesmata-mediated intercellular transport;GO:0006950//response to stress;GO:0010497//plasmodesmata-mediated intercellular transport;GO:0009409//response to cold;GO:0010497//plasmodesmata-mediated intercellular transport;GO:0…	GO:0005618//cell wall;GO:0005634//nucleus;GO:0009506//plasmodesma;GO:0009506//plasmodesma;GO:0005576//extracellular region;GO:0005618//cell wall;	GO:0030145//manganese ion binding;	-
AT5G67340	388.831	2.9721	1.5715	9.993e-07	5.174e-05	Up Regulation	Chr5	26864395	26867847	+	2902	-	GO:0004842;GO:0004842;GO:0016567;GO:0005634;GO:0005737;	-	ARM repeat superfamily protein	GO:0016567//protein ubiquitination;	GO:0005634//nucleus;GO:0005737//cytoplasm;	GO:0004842//ubiquitin-protein transferase activity;GO:0004842//ubiquitin-protein transferase activity;	-
AT1G73330	80.8106	33.8673	5.0818	1e-06	5.174e-05	Up Regulation	Chr1	27568714	27569823	-	1110	DR4	GO:0010466;GO:0010466;GO:0009414;GO:0009414;GO:0010466;GO:0009414;GO:0030414;GO:0010466;GO:0005576;	-	drought-repressed 4	GO:0010466//negative regulation of peptidase activity;GO:0010466//negative regulation of peptidase activity;GO:0009414//response to water deprivation;GO:0009414//response to water deprivation;GO:0010466//negative regulation of peptidase activity;GO:0009414//response to water deprivation;GO:0010466//negative regulation of peptidase activity;	GO:0005576//extracellular region;	GO:0030414//peptidase inhibitor activity;	-
AT1G17147	124.16	3.2212	1.6876	1.025e-06	5.287e-05	Up Regulation	Chr1	5863109	5864059	-	951	-	GO:0005515;GO:0008150;	-	VQ motif-containing protein	GO:0008150//biological_process;	-	GO:0005515//protein binding;	-
AT5G67280	388.849	0.4302	-1.217	1.028e-06	5.287e-05	Down Regulation	Chr5	26842114	26845294	-	2740	RLK	GO:0005524;GO:0005576;GO:0004672;GO:0016301;GO:0006468;GO:0016310;GO:0005524;GO:0006468;GO:0004672;GO:0006468;GO:0004672;GO:0016310;	-	receptor-like kinase	GO:0006468//protein phosphorylation;GO:0016310//phosphorylation;GO:0006468//protein phosphorylation;GO:0006468//protein phosphorylation;GO:0016310//phosphorylation;	GO:0005576//extracellular region;	GO:0005524//ATP binding;GO:0004672//protein kinase activity;GO:0016301//kinase activity;GO:0005524//ATP binding;GO:0004672//protein kinase activity;GO:0004672//protein kinase activity;	-
AT3G56200	1239.37	2.4879	1.3149	1.034e-06	5.299e-05	Up Regulation	Chr3	20849762	20852104	+	1958	-	GO:0015171;GO:0003333;GO:0003333;GO:0005886;GO:0015171;	-	Transmembrane amino acid transporter family protein	GO:0003333//amino acid transmembrane transport;GO:0003333//amino acid transmembrane transport;	GO:0005886//plasma membrane;	GO:0015171//amino acid transmembrane transporter activity;GO:0015171//amino acid transmembrane transporter activity;	-
AT5G66790	405.482	2.5048	1.3247	1.045e-06	5.332e-05	Up Regulation	Chr5	26664842	26667809	+	2630	-	GO:0016310;GO:0007166;GO:0006468;GO:0005886;GO:0004674;GO:0004674;GO:0006468;GO:0006468;GO:0016310;GO:0004674;GO:0016301;	-	Protein kinase superfamily protein	GO:0016310//phosphorylation;GO:0007166//cell surface receptor signaling pathway;GO:0006468//protein phosphorylation;GO:0006468//protein phosphorylation;GO:0006468//protein phosphorylation;GO:0016310//phosphorylation;	GO:0005886//plasma membrane;	GO:0004674//protein serine/threonine kinase activity;GO:0004674//protein serine/threonine kinase activity;GO:0004674//protein serine/threonine kinase activity;GO:0016301//kinase activity;	-
AT4G29190	2471.69	2.3433	1.2286	1.047e-06	5.332e-05	Up Regulation	Chr4	14391849	14393381	-	1533	OZF2	GO:0006355;GO:0006355;GO:0006355;GO:0006355;GO:0005886;GO:0003700;GO:0005634;GO:0006355;GO:0006355;GO:0006355;GO:0006355;	-	Zinc finger C-x8-C-x5-C-x3-H type family protein	GO:0006355//regulation of transcription, DNA-templated;GO:0006355//regulation of transcription, DNA-templated;GO:0006355//regulation of transcription, DNA-templated;GO:0006355//regulation of transcription, DNA-templated;GO:0006355//regulation of transcription, DNA-templated;GO:0006355//regulation of transcription, DNA-templated;GO:0006355//regulation of transcription, DNA-templated;GO:0006355//re…	GO:0005886//plasma membrane;GO:0005634//nucleus;	GO:0003700//DNA-binding transcription factor activity;	-
AT1G32960	105.904	5.7119	2.514	1.117e-06	5.668e-05	Up Regulation	Chr1	11945250	11948650	+	2656	SBT3.3	GO:0004252;GO:0009505;GO:0004252;GO:0009682;GO:0005615;GO:0005576;GO:0009682;GO:0048046;GO:0004252;GO:0031012;GO:0004252;GO:0009682;	-	Subtilase family protein	GO:0009682//induced systemic resistance;GO:0009682//induced systemic resistance;GO:0009682//induced systemic resistance;	GO:0009505//plant-type cell wall;GO:0005615//extracellular space;GO:0005576//extracellular region;GO:0048046//apoplast;GO:0031012//extracellular matrix;	GO:0004252//serine-type endopeptidase activity;GO:0004252//serine-type endopeptidase activity;GO:0004252//serine-type endopeptidase activity;GO:0004252//serine-type endopeptidase activity;	-
AT1G51760	1284.72	2.9331	1.5524	1.132e-06	5.711e-05	Up Regulation	Chr1	19199351	19201707	+	1817	IAR3	GO:0010179;GO:0005886;GO:0009850;GO:0005783;GO:0005783;GO:0009611;GO:0016787;GO:0009507;GO:0005634;GO:0005783;GO:0009850;GO:0010179;	K21604	peptidase M20/M25/M40 family protein	GO:0009850//auxin metabolic process;GO:0009611//response to wounding;GO:0009850//auxin metabolic process;	GO:0005886//plasma membrane;GO:0005783//endoplasmic reticulum;GO:0005783//endoplasmic reticulum;GO:0009507//chloroplast;GO:0005634//nucleus;GO:0005783//endoplasmic reticulum;	GO:0010179//IAA-Ala conjugate hydrolase activity;GO:0016787//hydrolase activity;GO:0010179//IAA-Ala conjugate hydrolase activity;	-
AT1G78410	232.545	5.0657	2.3407	1.167e-06	5.865e-05	Up Regulation	Chr1	29502506	29503938	+	1198	-	GO:0005515;GO:0006979;GO:0005515;GO:0005515;	-	VQ motif-containing protein	GO:0006979//response to oxidative stress;	-	GO:0005515//protein binding;GO:0005515//protein binding;GO:0005515//protein binding;	-
AT3G59700	192.805	3.1307	1.6465	1.276e-06	6.363e-05	Up Regulation	Chr3	22052121	22054394	+	2274	HLECRK	GO:0004674;GO:0004674;GO:0004675;GO:1900425;GO:0002229;GO:0004675;GO:0005886;GO:0005886;GO:0090333;GO:0002229;GO:0042742;GO:0106310;GO:0046777;GO:0106311;GO:0002229;GO:0042742;GO:0004675;GO:0106310;GO:0046777;GO:0016301;GO:0106310;GO:0042742;GO:0002229;GO:1900425;GO:1900425;GO:0106311;GO:0004674;GO:0005886;GO:0002229;GO:0042742;GO:0002229;GO:0042742;GO:0106311;GO:0004675;GO:0046777;GO:0042742;	-	lectin-receptor kinase	GO:1900425//negative regulation of defense response to bacterium;GO:0002229//defense response to oomycetes;GO:0090333//regulation of stomatal closure;GO:0002229//defense response to oomycetes;GO:0042742//defense response to bacterium;GO:0046777//protein autophosphorylation;GO:0002229//defense response to oomycetes;GO:0042742//defense response to bacterium;GO:0046777//protein autophosphorylation;G…	GO:0005886//plasma membrane;GO:0005886//plasma membrane;GO:0005886//plasma membrane;	GO:0004674//protein serine/threonine kinase activity;GO:0004674//protein serine/threonine kinase activity;GO:0004675//transmembrane receptor protein serine/threonine kinase activity;GO:0004675//transmembrane receptor protein serine/threonine kinase activity;GO:0106310//protein serine kinase activity;GO:0004675//transmembrane receptor protein serine/threonine kinase activity;GO:0106310//protein se…	-
AT5G13320	454.702	3.9186	1.9703	1.277e-06	6.363e-05	Up Regulation	Chr5	4267456	4271064	+	2619	PBS3	GO:0010112;GO:0042742;GO:0016881;GO:0034052;GO:0010112;GO:0034052;GO:0034052;GO:0005515;GO:0034052;GO:0005634;GO:0042742;GO:0005634;GO:0042742;GO:0034052;GO:0010112;GO:0005737;	K14487	Auxin-responsive GH3 family protein	GO:0010112//regulation of systemic acquired resistance;GO:0042742//defense response to bacterium;GO:0034052//positive regulation of plant-type hypersensitive response;GO:0010112//regulation of systemic acquired resistance;GO:0034052//positive regulation of plant-type hypersensitive response;GO:0034052//positive regulation of plant-type hypersensitive response;GO:0034052//positive regulation of pl…	GO:0005634//nucleus;GO:0005634//nucleus;GO:0005737//cytoplasm;	GO:0016881//acid-amino acid ligase activity;GO:0005515//protein binding;	ko04075(Plant hormone signal transduction)
AT4G27260	145.59	3.6165	1.8546	1.279e-06	6.363e-05	Up Regulation	Chr4	13653579	13656285	+	2357	WES1	GO:0010279;GO:1901183;GO:0016881;GO:0010120;GO:0010252;GO:0009733;GO:0010120;GO:0010120;GO:1901183;GO:1901183;GO:0009733;GO:0010120;GO:1901183;GO:0005634;GO:0010279;GO:0005737;	K14487	Auxin-responsive GH3 family protein	GO:1901183//positive regulation of camalexin biosynthetic process;GO:0010120//camalexin biosynthetic process;GO:0010252//auxin homeostasis;GO:0009733//response to auxin;GO:0010120//camalexin biosynthetic process;GO:0010120//camalexin biosynthetic process;GO:1901183//positive regulation of camalexin biosynthetic process;GO:1901183//positive regulation of camalexin biosynthetic process;GO:0009733//…	GO:0005634//nucleus;GO:0005737//cytoplasm;	GO:0010279//indole-3-acetic acid amido synthetase activity;GO:0016881//acid-amino acid ligase activity;GO:0010279//indole-3-acetic acid amido synthetase activity;	ko04075(Plant hormone signal transduction)
AT3G21520	21.2166	11.7353	3.5528	1.321e-06	6.54e-05	Up Regulation	Chr3	7581959	7582793	+	835	DMP1	GO:0009507;GO:0005783;GO:0061025;GO:0090148;GO:0090693;GO:0009705;GO:0009705;GO:0090158;GO:0090693;GO:0010256;GO:0090693;GO:0090693;GO:0003674;GO:0009705;GO:0005783;GO:0009705;GO:0010256;	-	transmembrane protein, putative (DUF679 domain membrane protein 1)	GO:0061025//membrane fusion;GO:0090148//membrane fission;GO:0090693//plant organ senescence;GO:0090158//endoplasmic reticulum membrane organization;GO:0090693//plant organ senescence;GO:0010256//endomembrane system organization;GO:0090693//plant organ senescence;GO:0090693//plant organ senescence;GO:0010256//endomembrane system organization;	GO:0009507//chloroplast;GO:0005783//endoplasmic reticulum;GO:0009705//plant-type vacuole membrane;GO:0009705//plant-type vacuole membrane;GO:0009705//plant-type vacuole membrane;GO:0005783//endoplasmic reticulum;GO:0009705//plant-type vacuole membrane;	GO:0003674//molecular_function;	-
AT3G06980	1651.56	0.4576	-1.128	1.334e-06	6.586e-05	Down Regulation	Chr3	2201432	2205171	+	2954	-	GO:0003729;GO:0009507;GO:0003724;GO:0005634;GO:0003724;GO:0006968;	K13179	DEA(D/H)-box RNA helicase family protein	GO:0006968//cellular defense response;	GO:0009507//chloroplast;GO:0005634//nucleus;	GO:0003729//mRNA binding;GO:0003724//RNA helicase activity;GO:0003724//RNA helicase activity;	-
AT1G51270	1229.4	2.7214	1.4443	1.348e-06	6.638e-05	Up Regulation	Chr1	19007364	19011285	+	3205	-	GO:0061817;GO:0005737;GO:0005737;GO:0005737;GO:0005737;GO:0005737;GO:0005737;GO:0005737;GO:0005789;GO:0005737;GO:0007165;GO:0005737;GO:0005789;GO:0005789;GO:0005737;GO:0005789;GO:0005737;GO:0061817;GO:0005789;GO:0050135;GO:0005737;GO:0005886;GO:0061809;GO:0005737;GO:0090158;GO:0005789;GO:0005737;GO:0005737;	-	vesicle-associated protein 1-4	GO:0061817//endoplasmic reticulum-plasma membrane tethering;GO:0007165//signal transduction;GO:0061817//endoplasmic reticulum-plasma membrane tethering;GO:0090158//endoplasmic reticulum membrane organization;	GO:0005737//cytoplasm;GO:0005737//cytoplasm;GO:0005737//cytoplasm;GO:0005737//cytoplasm;GO:0005737//cytoplasm;GO:0005737//cytoplasm;GO:0005737//cytoplasm;GO:0005789//endoplasmic reticulum membrane;GO:0005737//cytoplasm;GO:0005737//cytoplasm;GO:0005789//endoplasmic reticulum membrane;GO:0005789//endoplasmic reticulum membrane;GO:0005737//cytoplasm;GO:0005789//endoplasmic reticulum membrane;GO:0005…	GO:0050135//NAD(P)+ nucleosidase activity;GO:0061809//NAD+ nucleotidase, cyclic ADP-ribose generating;	-
AT3G51450	422.211	2.34	1.2265	1.352e-06	6.64e-05	Up Regulation	Chr3	19090947	19092511	+	1300	-	GO:0009753;GO:0009620;GO:0009615;GO:0009615;GO:0009620;GO:0009723;GO:0009058;GO:0009611;GO:0009507;GO:0009723;GO:0009753;GO:0009751;	-	Calcium-dependent phosphotriesterase superfamily protein	GO:0009753//response to jasmonic acid;GO:0009620//response to fungus;GO:0009615//response to virus;GO:0009615//response to virus;GO:0009620//response to fungus;GO:0009723//response to ethylene;GO:0009058//biosynthetic process;GO:0009611//response to wounding;GO:0009723//response to ethylene;GO:0009753//response to jasmonic acid;GO:0009751//response to salicylic acid;	GO:0009507//chloroplast;	-	-
AT4G36240	88.3621	0.3306	-1.597	1.369e-06	6.709e-05	Down Regulation	Chr4	17147140	17148496	-	1238	GATA7	GO:0009416;GO:0003700;GO:0007623;GO:0005634;GO:0045893;GO:0043565;GO:0005634;GO:0008270;GO:0045893;GO:0030154;GO:0045893;GO:0045893;	-	GATA transcription factor 7	GO:0009416//response to light stimulus;GO:0007623//circadian rhythm;GO:0045893//positive regulation of transcription, DNA-templated;GO:0045893//positive regulation of transcription, DNA-templated;GO:0030154//cell differentiation;GO:0045893//positive regulation of transcription, DNA-templated;GO:0045893//positive regulation of transcription, DNA-templated;	GO:0005634//nucleus;GO:0005634//nucleus;	GO:0003700//DNA-binding transcription factor activity;GO:0043565//sequence-specific DNA binding;GO:0008270//zinc ion binding;	-
AT2G17740	97.6054	14.8514	3.8925	1.384e-06	6.764e-05	Up Regulation	Chr2	7706896	7707954	-	1059	-	GO:0009561;GO:0005515;GO:0005770;GO:0005634;GO:0055046;	-	Cysteine/Histidine-rich C1 domain family protein	GO:0009561//megagametogenesis;GO:0055046//microgametogenesis;	GO:0005770//late endosome;GO:0005634//nucleus;	GO:0005515//protein binding;	-
AT1G13210	3653.19	2.1648	1.1142	1.492e-06	7.272e-05	Up Regulation	Chr1	4508906	4514010	-	4194	ACA.l	GO:0005886;GO:0005739;GO:0045332;GO:1901703;GO:0140326;GO:0045332;GO:0005886;GO:0000287;GO:0015662;	K01530	autoinhibited Ca2+/ATPase II	GO:0045332//phospholipid translocation;GO:1901703//protein localization involved in auxin polar transport;GO:0045332//phospholipid translocation;	GO:0005886//plasma membrane;GO:0005739//mitochondrion;GO:0005886//plasma membrane;	GO:0140326//ATPase-coupled intramembrane lipid transporter activity;GO:0000287//magnesium ion binding;GO:0015662//P-type ion transporter activity;	-
AT2G29470	23.3973	115.385	6.8503	1.538e-06	7.479e-05	Up Regulation	Chr2	12628422	12629640	-	1072	GSTU3	GO:0009407;GO:0005737;GO:0006749;GO:0005737;GO:0009407;GO:0009407;GO:0006749;GO:0009407;GO:0009407;GO:0004364;GO:0005737;	K00799	glutathione S-transferase tau 3	GO:0009407//toxin catabolic process;GO:0006749//glutathione metabolic process;GO:0009407//toxin catabolic process;GO:0009407//toxin catabolic process;GO:0006749//glutathione metabolic process;GO:0009407//toxin catabolic process;GO:0009407//toxin catabolic process;	GO:0005737//cytoplasm;GO:0005737//cytoplasm;GO:0005737//cytoplasm;	GO:0004364//glutathione transferase activity;	ko00480(Glutathione metabolism)
AT1G19610	63.0788	7.636	2.9328	1.554e-06	7.54e-05	Up Regulation	Chr1	6781483	6782216	-	620	PDF1.4	GO:0005576;GO:0006952;GO:0003674;	-	defensin-like protein	GO:0006952//defense response;	GO:0005576//extracellular region;	GO:0003674//molecular_function;	-
AT5G48410	33.9698	16.9561	4.0837	1.571e-06	7.604e-05	Up Regulation	Chr5	19620267	19623425	+	2887	GLR1.3	GO:0005217;GO:0009416;GO:0006874;GO:0071230;GO:0019722;GO:0005886;GO:0071230;GO:0008066;GO:0015276;GO:0005886;GO:0071230;GO:0005886;GO:0005886;GO:0006816;GO:0005886;GO:0038023;GO:0005262;GO:0015276;GO:0005886;	K05387	glutamate receptor 1.3	GO:0009416//response to light stimulus;GO:0006874//cellular calcium ion homeostasis;GO:0071230//cellular response to amino acid stimulus;GO:0019722//calcium-mediated signaling;GO:0071230//cellular response to amino acid stimulus;GO:0071230//cellular response to amino acid stimulus;GO:0006816//calcium ion transport;	GO:0005886//plasma membrane;GO:0005886//plasma membrane;GO:0005886//plasma membrane;GO:0005886//plasma membrane;GO:0005886//plasma membrane;GO:0005886//plasma membrane;	GO:0005217//intracellular ligand-gated ion channel activity;GO:0008066//glutamate receptor activity;GO:0015276//ligand-gated ion channel activity;GO:0038023//signaling receptor activity;GO:0005262//calcium channel activity;GO:0015276//ligand-gated ion channel activity;	-
AT1G32940	344.479	3.1448	1.653	1.596e-06	7.702e-05	Up Regulation	Chr1	11937183	11941116	+	3113	SBT3.5	GO:0004252;GO:0005576;GO:0005576;GO:0004252;GO:0005576;GO:0005615;GO:0048046;GO:0004252;GO:0004252;GO:0005576;GO:0004252;GO:0004252;GO:0005618;	-	Subtilase family protein	-	GO:0005576//extracellular region;GO:0005576//extracellular region;GO:0005576//extracellular region;GO:0005615//extracellular space;GO:0048046//apoplast;GO:0005576//extracellular region;GO:0005618//cell wall;	GO:0004252//serine-type endopeptidase activity;GO:0004252//serine-type endopeptidase activity;GO:0004252//serine-type endopeptidase activity;GO:0004252//serine-type endopeptidase activity;GO:0004252//serine-type endopeptidase activity;GO:0004252//serine-type endopeptidase activity;	-
AT4G11170	53.9103	9.0676	3.1807	1.615e-06	7.758e-05	Up Regulation	Chr4	6811103	6817339	+	3521	-	GO:0010193;GO:0043531;GO:0043531;GO:0010193;GO:0007165;GO:0005739;GO:0061809;GO:0005737;GO:0050135;	-	Disease resistance protein (TIR-NBS-LRR class) family	GO:0010193//response to ozone;GO:0010193//response to ozone;GO:0007165//signal transduction;	GO:0005739//mitochondrion;GO:0005737//cytoplasm;	GO:0043531//ADP binding;GO:0043531//ADP binding;GO:0061809//NAD+ nucleotidase, cyclic ADP-ribose generating;GO:0050135//NAD(P)+ nucleosidase activity;	-
AT3G63210	277.951	2.1348	1.0941	1.615e-06	7.758e-05	Up Regulation	Chr3	23353514	23355480	-	1871	-	GO:0019900;GO:0010494;GO:0010494;GO:0005634;GO:0005515;GO:0019900;GO:0005515;GO:0005515;GO:0010162;GO:0009744;GO:0010162;GO:0019900;GO:0000932;GO:1905582;GO:0009737;GO:0010162;GO:0009737;GO:0005515;GO:0005515;GO:0000932;GO:0005634;GO:0000932;GO:0009737;GO:0019900;GO:0010162;GO:0009737;GO:0000932;GO:0005515;GO:0009749;	-	mediator of aba-regulated dormancy protein (DUF581)	GO:0010162//seed dormancy process;GO:0009744//response to sucrose;GO:0010162//seed dormancy process;GO:1905582//response to mannose;GO:0009737//response to abscisic acid;GO:0010162//seed dormancy process;GO:0009737//response to abscisic acid;GO:0009737//response to abscisic acid;GO:0010162//seed dormancy process;GO:0009737//response to abscisic acid;GO:0009749//response to glucose;	GO:0010494//cytoplasmic stress granule;GO:0010494//cytoplasmic stress granule;GO:0005634//nucleus;GO:0000932//P-body;GO:0000932//P-body;GO:0005634//nucleus;GO:0000932//P-body;GO:0000932//P-body;	GO:0019900//kinase binding;GO:0005515//protein binding;GO:0019900//kinase binding;GO:0005515//protein binding;GO:0005515//protein binding;GO:0019900//kinase binding;GO:0005515//protein binding;GO:0005515//protein binding;GO:0019900//kinase binding;GO:0005515//protein binding;	-
AT3G13610	85.7053	14.3399	3.842	1.661e-06	7.938e-05	Up Regulation	Chr3	4449259	4450811	+	1470	-	GO:0009805;GO:1990641;GO:0009805;GO:0009805;GO:0009699;GO:0009805;GO:0051213;GO:0009805;GO:0009699;GO:0009699;GO:1990641;GO:0010421;GO:0009805;GO:0010421;GO:0005737;GO:1990641;GO:0009805;GO:0009805;GO:1990641;GO:0009699;GO:0010421;GO:0010421;	K06892	2-oxoglutarate (2OG) and Fe(II)-dependent oxygenase superfamily protein	GO:0009805//coumarin biosynthetic process;GO:1990641//response to iron ion starvation;GO:0009805//coumarin biosynthetic process;GO:0009805//coumarin biosynthetic process;GO:0009699//phenylpropanoid biosynthetic process;GO:0009805//coumarin biosynthetic process;GO:0009805//coumarin biosynthetic process;GO:0009699//phenylpropanoid biosynthetic process;GO:0009699//phenylpropanoid biosynthetic proces…	GO:0005737//cytoplasm;	GO:0051213//dioxygenase activity;	ko00940(Phenylpropanoid biosynthesis)
AT1G33560	844.921	2.5815	1.3682	1.708e-06	8.143e-05	Up Regulation	Chr1	12168768	12172119	+	2929	ADR1	GO:0042742;GO:0042742;GO:0051707;GO:0051707;GO:0009414;GO:0043531;GO:0009414;GO:0016301;GO:0043531;GO:0042742;GO:0009414;GO:0080167;	-	Disease resistance protein (CC-NBS-LRR class) family	GO:0042742//defense response to bacterium;GO:0042742//defense response to bacterium;GO:0051707//response to other organism;GO:0051707//response to other organism;GO:0009414//response to water deprivation;GO:0009414//response to water deprivation;GO:0042742//defense response to bacterium;GO:0009414//response to water deprivation;GO:0080167//response to karrikin;	-	GO:0043531//ADP binding;GO:0016301//kinase activity;GO:0043531//ADP binding;	-
AT2G47630	173.889	0.4762	-1.07	1.728e-06	8.218e-05	Down Regulation	Chr2	19534473	19537074	+	2036	-	GO:0005739;GO:0016298;GO:0016020;GO:0047372;GO:0005576;GO:0005886;	K18368	alpha/beta-Hydrolases superfamily protein	-	GO:0005739//mitochondrion;GO:0016020//membrane;GO:0005576//extracellular region;GO:0005886//plasma membrane;	GO:0016298//lipase activity;GO:0047372//acylglycerol lipase activity;	ko00940(Phenylpropanoid biosynthesis)
AT2G33330	503.946	0.3382	-1.564	1.732e-06	8.218e-05	Down Regulation	Chr2	14122806	14125526	-	1788	PDLP3	GO:0010497;GO:0009506;GO:0010497;GO:0046739;GO:0005576;GO:0010497;GO:0003674;GO:0010497;GO:0046739;GO:0009506;	-	plasmodesmata-located protein 3	GO:0010497//plasmodesmata-mediated intercellular transport;GO:0010497//plasmodesmata-mediated intercellular transport;GO:0046739//transport of virus in multicellular host;GO:0010497//plasmodesmata-mediated intercellular transport;GO:0010497//plasmodesmata-mediated intercellular transport;GO:0046739//transport of virus in multicellular host;	GO:0009506//plasmodesma;GO:0005576//extracellular region;GO:0009506//plasmodesma;	GO:0003674//molecular_function;	-
AT3G49790	924.128	2.129	1.0902	1.763e-06	8.333e-05	Up Regulation	Chr3	18467959	18469962	-	2004	-	GO:0008150;	-	Carbohydrate-binding protein	GO:0008150//biological_process;	-	-	-
AT5G41070	98.7315	0.3405	-1.554	1.765e-06	8.333e-05	Down Regulation	Chr5	16438265	16440055	+	1511	DRB5	GO:0005515;GO:0005515;GO:0005515;GO:0008150;GO:0003725;GO:0005515;GO:0005737;GO:0005515;GO:0005515;GO:0005515;GO:0005515;	-	dsRNA-binding protein 5	GO:0008150//biological_process;	GO:0005737//cytoplasm;	GO:0005515//protein binding;GO:0005515//protein binding;GO:0005515//protein binding;GO:0003725//double-stranded RNA binding;GO:0005515//protein binding;GO:0005515//protein binding;GO:0005515//protein binding;GO:0005515//protein binding;GO:0005515//protein binding;	-
AT4G23010	648.672	2.0152	1.0109	1.775e-06	8.362e-05	Up Regulation	Chr4	12060131	12062858	-	1789	UTR2	GO:0072334;GO:0030176;GO:0005459;GO:0030173;GO:0030173;GO:0005886;GO:0030173;GO:0030173;GO:0030176;GO:0030173;GO:0030176;GO:0072334;GO:0005737;GO:0022857;GO:0005886;GO:0030173;	K15277	UDP-galactose transporter 2	GO:0072334//UDP-galactose transmembrane transport;GO:0072334//UDP-galactose transmembrane transport;	GO:0030176//integral component of endoplasmic reticulum membrane;GO:0030173//integral component of Golgi membrane;GO:0030173//integral component of Golgi membrane;GO:0005886//plasma membrane;GO:0030173//integral component of Golgi membrane;GO:0030173//integral component of Golgi membrane;GO:0030176//integral component of endoplasmic reticulum membrane;GO:0030173//integral component of Golgi membr…	GO:0005459//UDP-galactose transmembrane transporter activity;GO:0022857//transmembrane transporter activity;	-
AT1G09970	3801.2	2.2128	1.1459	1.794e-06	8.431e-05	Up Regulation	Chr1	3252098	3255782	+	3598	LRR XI-23	GO:0005886;GO:0106310;GO:0005515;GO:0046777;GO:0005515;GO:0005886;GO:0004672;GO:0106311;GO:0106311;GO:0005515;GO:0005515;GO:0042277;GO:0045087;GO:0106310;GO:0046777;GO:0005886;GO:0042802;GO:0005886;GO:0005515;GO:0004672;GO:0045087;GO:0016301;GO:0005515;GO:0046777;GO:0005886;GO:0004672;GO:0001653;GO:0006979;GO:0009845;GO:0005515;GO:0106310;GO:0045087;GO:0005515;GO:0106311;	-	Leucine-rich receptor-like protein kinase family protein	GO:0046777//protein autophosphorylation;GO:0045087//innate immune response;GO:0046777//protein autophosphorylation;GO:0045087//innate immune response;GO:0046777//protein autophosphorylation;GO:0006979//response to oxidative stress;GO:0009845//seed germination;GO:0045087//innate immune response;	GO:0005886//plasma membrane;GO:0005886//plasma membrane;GO:0005886//plasma membrane;GO:0005886//plasma membrane;GO:0005886//plasma membrane;	GO:0106310//protein serine kinase activity;GO:0005515//protein binding;GO:0005515//protein binding;GO:0004672//protein kinase activity;GO:0005515//protein binding;GO:0005515//protein binding;GO:0042277//peptide binding;GO:0106310//protein serine kinase activity;GO:0042802//identical protein binding;GO:0005515//protein binding;GO:0004672//protein kinase activity;GO:0016301//kinase activity;GO:0005…	-
AT2G30550	985.417	2.0299	1.0214	1.801e-06	8.445e-05	Up Regulation	Chr2	13014530	13017329	+	2800	-	GO:0004806;GO:0009507;GO:0047714;GO:0005576;GO:0006629;GO:0008970;GO:0004620;GO:0005576;	-	alpha/beta-Hydrolases superfamily protein	GO:0006629//lipid metabolic process;	GO:0009507//chloroplast;GO:0005576//extracellular region;GO:0005576//extracellular region;	GO:0004806//triglyceride lipase activity;GO:0047714//galactolipase activity;GO:0008970//phospholipase A1 activity;GO:0004620//phospholipase activity;	-
AT4G27410	931.979	5.2237	2.3851	1.833e-06	8.572e-05	Up Regulation	Chr4	13707192	13709170	-	1896	RD26	GO:0000976;GO:0045893;GO:0003700;GO:0000976;GO:0009414;GO:0005634;GO:0000976;GO:0005634;GO:0009414;GO:0009414;GO:0009737;GO:0045893;GO:0006355;GO:0045893;GO:0006355;GO:0003677;GO:0005634;GO:0005634;GO:0000976;GO:0006355;GO:0006355;GO:0009737;GO:0005634;GO:0000976;GO:0009414;GO:0000976;GO:0045893;GO:0000976;GO:0000976;GO:0003700;GO:0009414;GO:0009414;	-	NAC (No Apical Meristem) domain transcriptional regulator superfamily protein	GO:0045893//positive regulation of transcription, DNA-templated;GO:0009414//response to water deprivation;GO:0009414//response to water deprivation;GO:0009414//response to water deprivation;GO:0009737//response to abscisic acid;GO:0045893//positive regulation of transcription, DNA-templated;GO:0006355//regulation of transcription, DNA-templated;GO:0045893//positive regulation of transcription, DN…	GO:0005634//nucleus;GO:0005634//nucleus;GO:0005634//nucleus;GO:0005634//nucleus;GO:0005634//nucleus;	GO:0000976//transcription cis-regulatory region binding;GO:0003700//DNA-binding transcription factor activity;GO:0000976//transcription cis-regulatory region binding;GO:0000976//transcription cis-regulatory region binding;GO:0003677//DNA binding;GO:0000976//transcription cis-regulatory region binding;GO:0000976//transcription cis-regulatory region binding;GO:0000976//transcription cis-regulatory …	-
AT1G72970	380.108	0.2104	-2.249	1.846e-06	8.599e-05	Down Regulation	Chr1	27452748	27455964	+	2167	HTH	GO:0005576;GO:0009553;GO:0050660;GO:0010430;GO:0046593;GO:0050660;GO:0007267;GO:0050660;GO:0005576;GO:0016614;GO:0005576;GO:0010430;GO:0010430;GO:0050660;	K15403	Glucose-methanol-choline (GMC) oxidoreductase family protein	GO:0009553//embryo sac development;GO:0010430//fatty acid omega-oxidation;GO:0007267//cell-cell signaling;GO:0010430//fatty acid omega-oxidation;GO:0010430//fatty acid omega-oxidation;	GO:0005576//extracellular region;GO:0005576//extracellular region;GO:0005576//extracellular region;	GO:0050660//flavin adenine dinucleotide binding;GO:0046593//mandelonitrile lyase activity;GO:0050660//flavin adenine dinucleotide binding;GO:0050660//flavin adenine dinucleotide binding;GO:0016614//oxidoreductase activity, acting on CH-OH group of donors;GO:0050660//flavin adenine dinucleotide binding;	ko00073(Cutin, suberine and wax biosynthesis)
AT2G17290	808.506	2.2693	1.1823	1.872e-06	8.693e-05	Up Regulation	Chr2	7516330	7519662	+	2645	CPK6	GO:0005516;GO:0035556;GO:0005739;GO:0005737;GO:0005509;GO:0006468;GO:0106310;GO:0006468;GO:0009931;GO:0046777;GO:0010359;GO:0106311;GO:0006468;GO:0005829;GO:0009738;GO:0005634;GO:0009931;GO:1902456;GO:0009738;GO:0009738;GO:0005886;GO:0046777;GO:0046777;GO:0009931;GO:0009931;GO:0009737;GO:0005829;GO:0009737;GO:0016020;GO:0010359;GO:0009738;GO:0018105;GO:0010359;GO:0018105;GO:0005515;GO:0004674;GO:…	K13412	Calcium-dependent protein kinase family protein	GO:0035556//intracellular signal transduction;GO:0006468//protein phosphorylation;GO:0006468//protein phosphorylation;GO:0046777//protein autophosphorylation;GO:0010359//regulation of anion channel activity;GO:0006468//protein phosphorylation;GO:0009738//abscisic acid-activated signaling pathway;GO:1902456//regulation of stomatal opening;GO:0009738//abscisic acid-activated signaling pathway;GO:00…	GO:0005739//mitochondrion;GO:0005737//cytoplasm;GO:0005829//cytosol;GO:0005634//nucleus;GO:0005886//plasma membrane;GO:0005829//cytosol;GO:0016020//membrane;GO:0005886//plasma membrane;GO:0005886//plasma membrane;	GO:0005516//calmodulin binding;GO:0005509//calcium ion binding;GO:0106310//protein serine kinase activity;GO:0009931//calcium-dependent protein serine/threonine kinase activity;GO:0009931//calcium-dependent protein serine/threonine kinase activity;GO:0009931//calcium-dependent protein serine/threonine kinase activity;GO:0009931//calcium-dependent protein serine/threonine kinase activity;GO:000551…	ko04626(Plant-pathogen interaction)
AT3G23805	335.529	0.4155	-1.267	1.926e-06	8.92e-05	Down Regulation	Chr3	8586359	8587271	+	913	RALFL24	GO:0007267;GO:0019722;GO:0048046;GO:0009506;GO:0005576;GO:0005179;GO:0019722;	-	ralf-like 24	GO:0007267//cell-cell signaling;GO:0019722//calcium-mediated signaling;GO:0019722//calcium-mediated signaling;	GO:0048046//apoplast;GO:0009506//plasmodesma;GO:0005576//extracellular region;	GO:0005179//hormone activity;	-
AT5G43990	79.4032	0.2203	-2.182	1.954e-06	9.008e-05	Down Regulation	Chr5	17697686	17702036	+	3033	SUVR2	GO:0009507;GO:0008270;GO:0005634;GO:0005634;GO:0005634;GO:0005634;GO:0034968;GO:0034968;GO:0005634;GO:0005634;GO:0005730;GO:0005515;GO:0034968;GO:0005634;GO:0080188;GO:0018024;GO:0018024;GO:0005634;GO:0080188;GO:0005694;GO:0005634;GO:0005634;GO:0005515;GO:0034968;GO:0009507;GO:0009507;GO:0005515;GO:0018024;GO:0005634;GO:0005634;GO:0005634;GO:0005634;GO:0005634;GO:0005634;GO:0009507;GO:0018024;GO:…	-	SET-domain containing protein lysine methyltransferase family protein	GO:0034968//histone lysine methylation;GO:0034968//histone lysine methylation;GO:0034968//histone lysine methylation;GO:0080188//gene silencing by RNA-directed DNA methylation;GO:0080188//gene silencing by RNA-directed DNA methylation;GO:0034968//histone lysine methylation;	GO:0009507//chloroplast;GO:0005634//nucleus;GO:0005634//nucleus;GO:0005634//nucleus;GO:0005634//nucleus;GO:0005634//nucleus;GO:0005634//nucleus;GO:0005730//nucleolus;GO:0005634//nucleus;GO:0005634//nucleus;GO:0005694//chromosome;GO:0005634//nucleus;GO:0005634//nucleus;GO:0009507//chloroplast;GO:0009507//chloroplast;GO:0005634//nucleus;GO:0005634//nucleus;GO:0005634//nucleus;GO:0005634//nucleus;GO…	GO:0008270//zinc ion binding;GO:0005515//protein binding;GO:0018024//histone-lysine N-methyltransferase activity;GO:0018024//histone-lysine N-methyltransferase activity;GO:0005515//protein binding;GO:0005515//protein binding;GO:0018024//histone-lysine N-methyltransferase activity;GO:0018024//histone-lysine N-methyltransferase activity;GO:0005515//protein binding;	-
AT5G58480	179.533	0.46	-1.12	2.036e-06	9.343e-05	Down Regulation	Chr5	23640973	23642853	-	1712	-	GO:0046658;GO:0031225;GO:0031225;GO:0042973;GO:0046658;GO:0046658;GO:0046658;GO:0005886;GO:0005975;	-	O-Glycosyl hydrolases family 17 protein	GO:0005975//carbohydrate metabolic process;	GO:0046658//anchored component of plasma membrane;GO:0031225//anchored component of membrane;GO:0031225//anchored component of membrane;GO:0046658//anchored component of plasma membrane;GO:0046658//anchored component of plasma membrane;GO:0046658//anchored component of plasma membrane;GO:0005886//plasma membrane;	GO:0042973//glucan endo-1,3-beta-D-glucosidase activity;	-
AT3G26840	437.51	2.7575	1.4634	2.146e-06	9.79e-05	Up Regulation	Chr3	9892791	9896337	+	2306	PES2	GO:0010287;GO:0010287;GO:0009507;GO:0005515;GO:0019432;GO:0033306;GO:0010287;GO:0033306;GO:0009507;GO:0033306;GO:0019432;GO:0019432;GO:0004144;GO:0019432;GO:0010287;GO:0010287;GO:0010287;	-	Esterase/lipase/thioesterase family protein	GO:0019432//triglyceride biosynthetic process;GO:0033306//phytol metabolic process;GO:0033306//phytol metabolic process;GO:0033306//phytol metabolic process;GO:0019432//triglyceride biosynthetic process;GO:0019432//triglyceride biosynthetic process;GO:0019432//triglyceride biosynthetic process;	GO:0010287//plastoglobule;GO:0010287//plastoglobule;GO:0009507//chloroplast;GO:0010287//plastoglobule;GO:0009507//chloroplast;GO:0010287//plastoglobule;GO:0010287//plastoglobule;GO:0010287//plastoglobule;	GO:0005515//protein binding;GO:0004144//diacylglycerol O-acyltransferase activity;	-
AT1G22500	105.4	9.0034	3.1705	2.149e-06	9.79e-05	Up Regulation	Chr1	7949476	7950900	+	1425	ATL15	GO:0033591;GO:0009416;GO:0016567;GO:0004842;GO:0033591;GO:0016567;GO:0005576;GO:0004842;GO:0004842;GO:0004842;GO:0016567;	K10664	RING/U-box superfamily protein	GO:0033591//response to L-ascorbic acid;GO:0009416//response to light stimulus;GO:0016567//protein ubiquitination;GO:0033591//response to L-ascorbic acid;GO:0016567//protein ubiquitination;GO:0016567//protein ubiquitination;	GO:0005576//extracellular region;	GO:0004842//ubiquitin-protein transferase activity;GO:0004842//ubiquitin-protein transferase activity;GO:0004842//ubiquitin-protein transferase activity;GO:0004842//ubiquitin-protein transferase activity;	-
AT2G25270	88.2987	0.3333	-1.585	2.172e-06	9.854e-05	Down Regulation	Chr2	10759724	10762568	+	1903	-	GO:0005886;GO:0016020;GO:0005886;GO:0009506;GO:0009506;GO:0005576;GO:0005886;	-	transmembrane protein	-	GO:0005886//plasma membrane;GO:0016020//membrane;GO:0005886//plasma membrane;GO:0009506//plasmodesma;GO:0009506//plasmodesma;GO:0005576//extracellular region;GO:0005886//plasma membrane;	-	-
AT5G22560	15.612	26.8185	4.7452	2.173e-06	9.854e-05	Up Regulation	Chr5	7491356	7493269	-	1914	-	GO:0008150;GO:0005739;	-	transmembrane protein, putative (DUF247)	GO:0008150//biological_process;	GO:0005739//mitochondrion;	-	-
AT5G01075	49.2383	0.27	-1.889	2.232e-06	0.000101	Down Regulation	Chr5	26848	27504	-	574	-	GO:0012505;GO:1990019;	-	Glycosyl hydrolase family 35 protein	GO:1990019//protein storage vacuole organization;	GO:0012505//endomembrane system;	-	-
AT2G01890	58.1891	0.2808	-1.832	2.305e-06	0.0001041	Down Regulation	Chr2	396756	399338	-	1655	PAP8	GO:0003993;GO:0008199;GO:0016311;GO:0003993;GO:0005634;GO:0003993;GO:0008198;GO:0005576;GO:0016311;GO:0005576;GO:0003993;GO:0016311;GO:0016311;	K14379	purple acid phosphatase 8	GO:0016311//dephosphorylation;GO:0016311//dephosphorylation;GO:0016311//dephosphorylation;GO:0016311//dephosphorylation;	GO:0005634//nucleus;GO:0005576//extracellular region;GO:0005576//extracellular region;	GO:0003993//acid phosphatase activity;GO:0008199//ferric iron binding;GO:0003993//acid phosphatase activity;GO:0003993//acid phosphatase activity;GO:0008198//ferrous iron binding;GO:0003993//acid phosphatase activity;	ko00740(Riboflavin metabolism)
AT2G25735	652.121	2.2496	1.1697	2.335e-06	0.0001049	Up Regulation	Chr2	10974655	10975916	-	1262	-	GO:0003674;GO:0071456;GO:0005739;GO:0005886;GO:0071456;GO:0071456;GO:0071456;	-	hypothetical protein	GO:0071456//cellular response to hypoxia;GO:0071456//cellular response to hypoxia;GO:0071456//cellular response to hypoxia;GO:0071456//cellular response to hypoxia;	GO:0005739//mitochondrion;GO:0005886//plasma membrane;	GO:0003674//molecular_function;	-
AT3G19010	3660.44	2.293	1.1972	2.367e-06	0.0001061	Up Regulation	Chr3	6556197	6558648	-	1477	-	GO:0005737;GO:0005737;GO:0005737;GO:0005829;GO:0005737;	-	2-oxoglutarate (2OG) and Fe(II)-dependent oxygenase superfamily protein	-	GO:0005737//cytoplasm;GO:0005737//cytoplasm;GO:0005737//cytoplasm;GO:0005829//cytosol;GO:0005737//cytoplasm;	-	-
AT4G12970	103.689	0.1121	-3.157	2.373e-06	0.0001062	Down Regulation	Chr4	7585869	7587099	-	985	STOMAGEN	GO:0010052;GO:2000038;GO:2000123;GO:2000038;GO:2000038;GO:0005576;GO:2000038;GO:0019901;GO:0005102;GO:0010374;GO:2000123;GO:0010375;GO:0010052;GO:0019901;GO:2000038;GO:2000123;GO:2000038;GO:0010374;GO:0010052;GO:0010375;GO:0010052;GO:0019901;GO:0007267;GO:0033612;GO:0019901;	-	stomagen	GO:0010052//guard cell differentiation;GO:2000038//regulation of stomatal complex development;GO:2000123//positive regulation of stomatal complex development;GO:2000038//regulation of stomatal complex development;GO:2000038//regulation of stomatal complex development;GO:2000038//regulation of stomatal complex development;GO:0010374//stomatal complex development;GO:2000123//positive regulation of …	GO:0005576//extracellular region;	GO:0019901//protein kinase binding;GO:0005102//signaling receptor binding;GO:0019901//protein kinase binding;GO:0019901//protein kinase binding;GO:0033612//receptor serine/threonine kinase binding;GO:0019901//protein kinase binding;	-
AT1G64065	161.693	3.0338	1.6011	2.386e-06	0.0001064	Up Regulation	Chr1	23778255	23779529	+	1275	-	GO:0005886;GO:0003674;GO:0005634;GO:0008150;	-	Late embryogenesis abundant (LEA) hydroxyproline-rich glycoprotein family	GO:0008150//biological_process;	GO:0005886//plasma membrane;GO:0005634//nucleus;	GO:0003674//molecular_function;	-
AT2G43360	511.662	0.4723	-1.082	2.389e-06	0.0001064	Down Regulation	Chr2	18010676	18013252	-	1502	BIO2	GO:0051537;GO:0009102;GO:0009102;GO:0009102;GO:0009102;GO:0009102;GO:0004076;GO:0009102;GO:0009102;GO:0005739;GO:0009102;GO:0009102;GO:0008270;GO:0009102;GO:0009102;GO:0004076;GO:0009102;	K01012	Radical SAM superfamily protein	GO:0009102//biotin biosynthetic process;GO:0009102//biotin biosynthetic process;GO:0009102//biotin biosynthetic process;GO:0009102//biotin biosynthetic process;GO:0009102//biotin biosynthetic process;GO:0009102//biotin biosynthetic process;GO:0009102//biotin biosynthetic process;GO:0009102//biotin biosynthetic process;GO:0009102//biotin biosynthetic process;GO:0009102//biotin biosynthetic process…	GO:0005739//mitochondrion;	GO:0051537//2 iron, 2 sulfur cluster binding;GO:0004076//biotin synthase activity;GO:0008270//zinc ion binding;GO:0004076//biotin synthase activity;	ko00780(Biotin metabolism)
AT2G29720	511.735	2.1379	1.0962	2.417e-06	0.0001071	Up Regulation	Chr2	12700401	12702443	-	1629	CTF2B	GO:0071949;GO:0005739;GO:0071949;	-	FAD/NAD(P)-binding oxidoreductase family protein	-	GO:0005739//mitochondrion;	GO:0071949//FAD binding;GO:0071949//FAD binding;	-
AT4G02380	2047.86	2.8427	1.5072	2.451e-06	0.0001084	Up Regulation	Chr4	1046042	1047105	-	968	SAG21	GO:0009409;GO:0042631;GO:0009409;GO:0009414;GO:0009737;GO:0006950;GO:0042631;GO:0009723;GO:0009409;GO:0009646;GO:0042631;GO:0042631;GO:0010150;GO:0009737;GO:0009625;GO:0006979;GO:0042631;GO:0042631;GO:0000302;GO:0009737;GO:0003674;GO:0005739;GO:0009414;GO:0009409;GO:0009723;GO:0010150;GO:0009414;GO:0000302;GO:0009409;GO:0009507;GO:0009625;GO:0009507;GO:0006979;GO:0009416;GO:0009507;GO:0005739;GO:…	-	senescence-associated gene 21	GO:0009409//response to cold;GO:0042631//cellular response to water deprivation;GO:0009409//response to cold;GO:0009414//response to water deprivation;GO:0009737//response to abscisic acid;GO:0006950//response to stress;GO:0042631//cellular response to water deprivation;GO:0009723//response to ethylene;GO:0009409//response to cold;GO:0009646//response to absence of light;GO:0042631//cellular resp…	GO:0005739//mitochondrion;GO:0009507//chloroplast;GO:0009507//chloroplast;GO:0009507//chloroplast;GO:0005739//mitochondrion;	GO:0003674//molecular_function;	-
AT4G34180	2019.25	2.2522	1.1713	2.471e-06	0.0001088	Up Regulation	Chr4	16369357	16371529	-	1518	-	GO:0005618;GO:0005886;GO:0043069;GO:0099503;GO:0043069;GO:0009507;GO:0019441;GO:0019441;GO:0004061;GO:0019441;GO:0005794;GO:0099503;GO:0005783;	-	Cyclase family protein	GO:0043069//negative regulation of programmed cell death;GO:0043069//negative regulation of programmed cell death;GO:0019441//tryptophan catabolic process to kynurenine;GO:0019441//tryptophan catabolic process to kynurenine;GO:0019441//tryptophan catabolic process to kynurenine;	GO:0005618//cell wall;GO:0005886//plasma membrane;GO:0099503//secretory vesicle;GO:0009507//chloroplast;GO:0005794//Golgi apparatus;GO:0099503//secretory vesicle;GO:0005783//endoplasmic reticulum;	GO:0004061//arylformamidase activity;	-
AT4G12490	168.33	12.1942	3.6081	2.484e-06	0.0001091	Up Regulation	Chr4	7409621	7410406	-	786	-	GO:0009506;GO:0009707;GO:0009707;GO:0005783;GO:0050832;GO:0009707;GO:0050832;GO:0050832;GO:0009707;	-	Bifunctional inhibitor/lipid-transfer protein/seed storage 2S albumin superfamily protein	GO:0050832//defense response to fungus;GO:0050832//defense response to fungus;GO:0050832//defense response to fungus;	GO:0009506//plasmodesma;GO:0009707//chloroplast outer membrane;GO:0009707//chloroplast outer membrane;GO:0005783//endoplasmic reticulum;GO:0009707//chloroplast outer membrane;GO:0009707//chloroplast outer membrane;	-	-
AT1G70210	312.766	0.3709	-1.431	2.49e-06	0.0001091	Down Regulation	Chr1	26439556	26443007	+	2506	CYCD1%3B1	GO:0005634;GO:0000079;GO:0005737;GO:0005515;GO:0000079;GO:0000079;GO:0000079;GO:0044772;GO:0000307;GO:0044772;GO:0000079;GO:0016538;GO:0000079;GO:0005634;	K18810	CYCLIN D1;1	GO:0000079//regulation of cyclin-dependent protein serine/threonine kinase activity;GO:0000079//regulation of cyclin-dependent protein serine/threonine kinase activity;GO:0000079//regulation of cyclin-dependent protein serine/threonine kinase activity;GO:0000079//regulation of cyclin-dependent protein serine/threonine kinase activity;GO:0044772//mitotic cell cycle phase transition;GO:0044772//mit…	GO:0005634//nucleus;GO:0005737//cytoplasm;GO:0000307//cyclin-dependent protein kinase holoenzyme complex;GO:0005634//nucleus;	GO:0005515//protein binding;GO:0016538//cyclin-dependent protein serine/threonine kinase regulator activity;	-
AT5G51070	6496.81	2.7091	1.4378	2.51e-06	0.0001097	Up Regulation	Chr5	20764096	20768764	+	3504	ERD1	GO:0009941;GO:0009536;GO:0009507;GO:0009941;GO:0016887;GO:0065003;GO:0065003;GO:0009941;GO:0009570;GO:0009570;GO:0009570;GO:0009941;GO:0065003;GO:0009570;GO:0009507;GO:0009941;GO:0009507;GO:0065003;GO:0009941;	-	Clp ATPase	GO:0065003//protein-containing complex assembly;GO:0065003//protein-containing complex assembly;GO:0065003//protein-containing complex assembly;GO:0065003//protein-containing complex assembly;	GO:0009941//chloroplast envelope;GO:0009536//plastid;GO:0009507//chloroplast;GO:0009941//chloroplast envelope;GO:0009941//chloroplast envelope;GO:0009570//chloroplast stroma;GO:0009570//chloroplast stroma;GO:0009570//chloroplast stroma;GO:0009941//chloroplast envelope;GO:0009570//chloroplast stroma;GO:0009507//chloroplast;GO:0009941//chloroplast envelope;GO:0009507//chloroplast;GO:0009941//chloro…	GO:0016887//ATP hydrolysis activity;	-
AT2G06050	1286.81	2.11	1.0773	2.551e-06	0.0001113	Up Regulation	Chr2	2359114	2362375	-	1706	OPR3	GO:0048443;GO:0009611;GO:0031408;GO:0009620;GO:0005777;GO:0016629;GO:0009695;GO:0048443;GO:0031408;GO:0010181;GO:0005777;GO:0009695;GO:0016629;GO:0005777;GO:0009695;GO:0048443;GO:0009695;GO:0009695;GO:0009695;GO:0010181;GO:0016629;GO:0010181;GO:0031408;GO:0010181;GO:0016491;GO:0009695;GO:0031408;GO:0009695;GO:0010193;GO:0048443;GO:0010193;GO:0009695;GO:0016629;GO:0005777;GO:0031408;GO:0009620;GO:…	K05894	oxophytodienoate-reductase 3	GO:0048443//stamen development;GO:0009611//response to wounding;GO:0031408//oxylipin biosynthetic process;GO:0009620//response to fungus;GO:0009695//jasmonic acid biosynthetic process;GO:0048443//stamen development;GO:0031408//oxylipin biosynthetic process;GO:0009695//jasmonic acid biosynthetic process;GO:0009695//jasmonic acid biosynthetic process;GO:0048443//stamen development;GO:0009695//jasmo…	GO:0005777//peroxisome;GO:0005777//peroxisome;GO:0005777//peroxisome;GO:0005777//peroxisome;GO:0005777//peroxisome;	GO:0016629//12-oxophytodienoate reductase activity;GO:0010181//FMN binding;GO:0016629//12-oxophytodienoate reductase activity;GO:0010181//FMN binding;GO:0016629//12-oxophytodienoate reductase activity;GO:0010181//FMN binding;GO:0010181//FMN binding;GO:0016491//oxidoreductase activity;GO:0016629//12-oxophytodienoate reductase activity;GO:0016629//12-oxophytodienoate reductase activity;	ko00592(alpha-Linolenic acid metabolism)
AT5G27060	49.1929	3.0462	1.607	2.569e-06	0.0001118	Up Regulation	Chr5	9521978	9525478	-	3267	RLP53	GO:0016301;GO:0007165;GO:0005576;GO:0005576;GO:0005576;	-	receptor like protein 53	GO:0007165//signal transduction;	GO:0005576//extracellular region;GO:0005576//extracellular region;GO:0005576//extracellular region;	GO:0016301//kinase activity;	-
AT2G04100	57.5146	5.4485	2.4459	2.582e-06	0.0001121	Up Regulation	Chr2	1376694	1379130	-	1929	-	GO:0055085;GO:0016020;GO:0042910;GO:0009507;GO:0055085;GO:0015297;GO:0022857;	K03327	MATE efflux family protein	GO:0055085//transmembrane transport;GO:0055085//transmembrane transport;	GO:0016020//membrane;GO:0009507//chloroplast;	GO:0042910//xenobiotic transmembrane transporter activity;GO:0015297//antiporter activity;GO:0022857//transmembrane transporter activity;	-
AT5G65600	54.8737	13.9174	3.7988	2.606e-06	0.0001129	Up Regulation	Chr5	26215991	26218623	-	2633	-	GO:0016301;GO:0140426;GO:0106311;GO:0002229;GO:0140426;GO:0004674;GO:1900426;GO:0140426;GO:0010726;GO:0002229;GO:0006468;GO:0004675;GO:0006468;GO:0106310;GO:0002229;GO:0010942;GO:0005515;GO:0106310;GO:0009862;GO:0009862;GO:0002229;GO:0005886;GO:0002229;GO:0010726;GO:0042742;GO:0002229;GO:0009862;GO:0006468;GO:0004674;GO:0009862;GO:0002229;GO:0004675;GO:0004675;GO:0002229;GO:0002229;GO:0010942;GO:…	-	Concanavalin A-like lectin protein kinase family protein	GO:0140426//PAMP-triggered immunity signalling pathway;GO:0002229//defense response to oomycetes;GO:0140426//PAMP-triggered immunity signalling pathway;GO:1900426//positive regulation of defense response to bacterium;GO:0140426//PAMP-triggered immunity signalling pathway;GO:0010726//positive regulation of hydrogen peroxide metabolic process;GO:0002229//defense response to oomycetes;GO:0006468//pr…	GO:0005886//plasma membrane;GO:0005886//plasma membrane;GO:0005576//extracellular region;	GO:0016301//kinase activity;GO:0004674//protein serine/threonine kinase activity;GO:0004675//transmembrane receptor protein serine/threonine kinase activity;GO:0106310//protein serine kinase activity;GO:0005515//protein binding;GO:0106310//protein serine kinase activity;GO:0004674//protein serine/threonine kinase activity;GO:0004675//transmembrane receptor protein serine/threonine kinase activity…	-
AT5G07100	516.449	6.2617	2.6465	2.635e-06	0.0001139	Up Regulation	Chr5	2204206	2205965	+	1576	WRKY26	GO:0070370;GO:0005515;GO:0034605;GO:0043565;GO:0006355;GO:0034605;GO:0005634;GO:0003700;GO:0070370;GO:0005634;GO:0006355;GO:0003700;GO:0005634;GO:0003700;GO:0003700;GO:0005634;GO:0005634;GO:0006355;GO:0070370;GO:0006355;GO:0034605;	-	WRKY DNA-binding protein 26	GO:0070370//cellular heat acclimation;GO:0034605//cellular response to heat;GO:0006355//regulation of transcription, DNA-templated;GO:0034605//cellular response to heat;GO:0070370//cellular heat acclimation;GO:0006355//regulation of transcription, DNA-templated;GO:0006355//regulation of transcription, DNA-templated;GO:0070370//cellular heat acclimation;GO:0006355//regulation of transcription, DNA…	GO:0005634//nucleus;GO:0005634//nucleus;GO:0005634//nucleus;GO:0005634//nucleus;GO:0005634//nucleus;	GO:0005515//protein binding;GO:0043565//sequence-specific DNA binding;GO:0003700//DNA-binding transcription factor activity;GO:0003700//DNA-binding transcription factor activity;GO:0003700//DNA-binding transcription factor activity;GO:0003700//DNA-binding transcription factor activity;	-
AT4G19700	506.795	2.4005	1.2633	2.654e-06	0.0001145	Up Regulation	Chr4	10713410	10714745	-	1248	RING	GO:0043067;GO:2000117;GO:0050832;GO:0043161;GO:0043067;GO:0004842;GO:0043069;GO:0050832;GO:0004842;GO:0042742;GO:0009739;GO:0005634;GO:0005634;GO:0043161;GO:2000117;GO:2000117;GO:0009739;GO:0043161;GO:0004842;GO:0050832;GO:0005737;GO:0042742;GO:2000117;GO:0009739;GO:0043069;GO:0042742;GO:0004842;GO:0043161;GO:0009739;	K19042	SBP (S-ribonuclease binding protein) family protein	GO:0043067//regulation of programmed cell death;GO:2000117//negative regulation of cysteine-type endopeptidase activity;GO:0050832//defense response to fungus;GO:0043161//proteasome-mediated ubiquitin-dependent protein catabolic process;GO:0043067//regulation of programmed cell death;GO:0043069//negative regulation of programmed cell death;GO:0050832//defense response to fungus;GO:0042742//defens…	GO:0005634//nucleus;GO:0005634//nucleus;GO:0005737//cytoplasm;	GO:0004842//ubiquitin-protein transferase activity;GO:0004842//ubiquitin-protein transferase activity;GO:0004842//ubiquitin-protein transferase activity;GO:0004842//ubiquitin-protein transferase activity;	-
AT4G14440	471.979	0.3657	-1.451	2.724e-06	0.000117	Down Regulation	Chr4	8306590	8307934	-	1345	HCD1	GO:0009062;GO:0004165;GO:0006635;GO:0005829;GO:0006635;GO:0005634;GO:0005737;GO:0004165;GO:0080167;GO:0009062;GO:0008809;GO:0004165;GO:0006635;GO:0006635;GO:0009062;GO:0009062;GO:0006635;GO:0006635;GO:0006635;GO:0006635;GO:0004300;	K18880	3-hydroxyacyl-CoA dehydratase 1	GO:0009062//fatty acid catabolic process;GO:0006635//fatty acid beta-oxidation;GO:0006635//fatty acid beta-oxidation;GO:0080167//response to karrikin;GO:0009062//fatty acid catabolic process;GO:0006635//fatty acid beta-oxidation;GO:0006635//fatty acid beta-oxidation;GO:0009062//fatty acid catabolic process;GO:0009062//fatty acid catabolic process;GO:0006635//fatty acid beta-oxidation;GO:0006635//…	GO:0005829//cytosol;GO:0005634//nucleus;GO:0005737//cytoplasm;	GO:0004165//dodecenoyl-CoA delta-isomerase activity;GO:0004165//dodecenoyl-CoA delta-isomerase activity;GO:0008809//carnitine racemase activity;GO:0004165//dodecenoyl-CoA delta-isomerase activity;GO:0004300//enoyl-CoA hydratase activity;	ko04626(Plant-pathogen interaction);ko00071(Fatty acid degradation)
AT3G17840	343.984	0.4111	-1.283	2.74e-06	0.0001175	Down Regulation	Chr3	6105908	6108737	+	2435	RLK902	GO:0005515;GO:0005886;GO:0005515;GO:0006468;GO:0005515;GO:0005515;GO:0005515;GO:0005576;GO:0005886;GO:0005886;GO:0006468;GO:0005515;GO:0005515;GO:0005515;GO:0005515;GO:0005886;GO:0004672;GO:0005515;GO:0005515;GO:0005515;GO:0005515;GO:0005886;GO:0006468;GO:0005515;GO:0006468;GO:0009506;GO:0005515;GO:0005515;GO:0006468;GO:0004672;GO:0005515;GO:0005829;GO:0005515;GO:0005515;GO:0005515;GO:0006468;GO:…	-	receptor-like kinase 902	GO:0006468//protein phosphorylation;GO:0006468//protein phosphorylation;GO:0006468//protein phosphorylation;GO:0006468//protein phosphorylation;GO:0006468//protein phosphorylation;GO:0006468//protein phosphorylation;	GO:0005886//plasma membrane;GO:0005576//extracellular region;GO:0005886//plasma membrane;GO:0005886//plasma membrane;GO:0005886//plasma membrane;GO:0005886//plasma membrane;GO:0009506//plasmodesma;GO:0005829//cytosol;GO:0005886//plasma membrane;	GO:0005515//protein binding;GO:0005515//protein binding;GO:0005515//protein binding;GO:0005515//protein binding;GO:0005515//protein binding;GO:0005515//protein binding;GO:0005515//protein binding;GO:0005515//protein binding;GO:0005515//protein binding;GO:0004672//protein kinase activity;GO:0005515//protein binding;GO:0005515//protein binding;GO:0005515//protein binding;GO:0005515//protein binding…	-
AT1G05540	100.379	0.3173	-1.656	2.77e-06	0.0001182	Down Regulation	Chr1	1639223	1640879	+	1472	-	GO:0005739;GO:0008150;GO:0003674;	-	hypothetical protein (DUF295)	GO:0008150//biological_process;	GO:0005739//mitochondrion;	GO:0003674//molecular_function;	-
AT5G22545	24.7414	4.7154	2.2374	2.779e-06	0.0001183	Up Regulation	Chr5	7483159	7483861	+	703	-	GO:0008150;GO:0005575;GO:0003674;	-	hypothetical protein	GO:0008150//biological_process;	GO:0005575//cellular_component;	GO:0003674//molecular_function;	-
AT5G59970	295.844	0.3631	-1.461	3.007e-06	0.0001276	Down Regulation	Chr5	24145831	24146729	-	899	-	GO:0005634;GO:0005634;GO:0009536;GO:0046982;GO:0005515;GO:0005515;GO:0005773;GO:0005515;	K11254	Histone superfamily protein	-	GO:0005634//nucleus;GO:0005634//nucleus;GO:0009536//plastid;GO:0005773//vacuole;	GO:0046982//protein heterodimerization activity;GO:0005515//protein binding;GO:0005515//protein binding;GO:0005515//protein binding;	-
AT5G61570	147.718	0.3712	-1.43	3.009e-06	0.0001276	Down Regulation	Chr5	24758189	24760789	+	1992	-	GO:0004672;GO:0005524;GO:0004672;GO:0004672;GO:0006468;GO:0016310;GO:0006468;GO:0016310;GO:0005576;GO:0005524;GO:0006468;GO:0009507;	-	Protein kinase superfamily protein	GO:0006468//protein phosphorylation;GO:0016310//phosphorylation;GO:0006468//protein phosphorylation;GO:0016310//phosphorylation;GO:0006468//protein phosphorylation;	GO:0005576//extracellular region;GO:0009507//chloroplast;	GO:0004672//protein kinase activity;GO:0005524//ATP binding;GO:0004672//protein kinase activity;GO:0004672//protein kinase activity;GO:0005524//ATP binding;	-
AT1G24530	289.091	2.3197	1.214	3.028e-06	0.0001281	Up Regulation	Chr1	8692630	8694705	+	1479	-	GO:0008150;GO:0005739;GO:0005886;	-	Transducin/WD40 repeat-like superfamily protein	GO:0008150//biological_process;	GO:0005739//mitochondrion;GO:0005886//plasma membrane;	-	-
AT2G16790	71.8625	2.7673	1.4685	3.128e-06	0.000132	Up Regulation	Chr2	7283928	7285345	-	1324	-	GO:0046177;GO:0046316;GO:0046177;GO:0046177;GO:0046177;GO:0005737;GO:0005737;GO:0005737;GO:0046316;GO:0046316;GO:0046177;GO:0046177;GO:0046316;GO:0005737;GO:0005737;GO:0046177;GO:0046177;	K00851	P-loop containing nucleoside triphosphate hydrolases superfamily protein	GO:0046177//D-gluconate catabolic process;GO:0046177//D-gluconate catabolic process;GO:0046177//D-gluconate catabolic process;GO:0046177//D-gluconate catabolic process;GO:0046177//D-gluconate catabolic process;GO:0046177//D-gluconate catabolic process;GO:0046177//D-gluconate catabolic process;GO:0046177//D-gluconate catabolic process;	GO:0005737//cytoplasm;GO:0005737//cytoplasm;GO:0005737//cytoplasm;GO:0005737//cytoplasm;GO:0005737//cytoplasm;	GO:0046316//gluconokinase activity;GO:0046316//gluconokinase activity;GO:0046316//gluconokinase activity;GO:0046316//gluconokinase activity;	ko00030(Pentose phosphate pathway)
AT2G26560	2975.43	3.7674	1.9136	3.241e-06	0.0001362	Up Regulation	Chr2	11293702	11295918	-	1644	PLA2A	GO:0046686;GO:0005515;GO:0031408;GO:0016020;GO:0042802;GO:0009626;GO:0051607;GO:0009626;GO:0005515;GO:0071456;GO:0009626;GO:0006629;GO:0009507;GO:0008219;GO:0009626;GO:0047372;GO:0005737;GO:0004620;GO:0042802;GO:0031408;GO:0009626;GO:0009626;GO:0071456;GO:0009626;GO:0009626;GO:0009626;GO:0016298;GO:0031408;GO:0051607;GO:0051607;GO:0071456;GO:0071456;GO:0005777;GO:0009626;	-	phospholipase A 2A	GO:0046686//response to cadmium ion;GO:0031408//oxylipin biosynthetic process;GO:0009626//plant-type hypersensitive response;GO:0051607//defense response to virus;GO:0009626//plant-type hypersensitive response;GO:0071456//cellular response to hypoxia;GO:0009626//plant-type hypersensitive response;GO:0006629//lipid metabolic process;GO:0008219//cell death;GO:0009626//plant-type hypersensitive resp…	GO:0016020//membrane;GO:0009507//chloroplast;GO:0005737//cytoplasm;GO:0005777//peroxisome;	GO:0005515//protein binding;GO:0042802//identical protein binding;GO:0005515//protein binding;GO:0047372//acylglycerol lipase activity;GO:0004620//phospholipase activity;GO:0042802//identical protein binding;GO:0016298//lipase activity;	-
AT1G49430	584.564	0.375	-1.415	3.251e-06	0.0001363	Down Regulation	Chr1	18290942	18295905	+	2867	LACS2	GO:0006631;GO:0004467;GO:0005783;GO:0009506;GO:0016020;GO:0031957;GO:0004467;GO:0009507;GO:0004467;GO:0006631;GO:0010143;GO:0010143;GO:0010025;GO:0006633;GO:0006633;GO:0031957;GO:0006633;GO:0010311;GO:0050832;GO:0010143;GO:0010143;GO:0010311;GO:0010025;GO:0004467;GO:0010025;GO:0050832;GO:0010025;GO:0010143;GO:0010311;GO:0006631;GO:0004467;GO:0004467;GO:0005783;GO:0050832;GO:0010143;GO:0006633;	K01897	long-chain acyl-CoA synthetase 2	GO:0006631//fatty acid metabolic process;GO:0006631//fatty acid metabolic process;GO:0010143//cutin biosynthetic process;GO:0010143//cutin biosynthetic process;GO:0010025//wax biosynthetic process;GO:0006633//fatty acid biosynthetic process;GO:0006633//fatty acid biosynthetic process;GO:0006633//fatty acid biosynthetic process;GO:0010311//lateral root formation;GO:0050832//defense response to fun…	GO:0005783//endoplasmic reticulum;GO:0009506//plasmodesma;GO:0016020//membrane;GO:0009507//chloroplast;GO:0005783//endoplasmic reticulum;	GO:0004467//long-chain fatty acid-CoA ligase activity;GO:0031957//very long-chain fatty acid-CoA ligase activity;GO:0004467//long-chain fatty acid-CoA ligase activity;GO:0004467//long-chain fatty acid-CoA ligase activity;GO:0031957//very long-chain fatty acid-CoA ligase activity;GO:0004467//long-chain fatty acid-CoA ligase activity;GO:0004467//long-chain fatty acid-CoA ligase activity;GO:0004467/…	ko04146(Peroxisome);ko00071(Fatty acid degradation);ko00061(Fatty acid biosynthesis)
AT3G22460	335.63	4.0713	2.0255	3.289e-06	0.0001376	Up Regulation	Chr3	7963855	7965907	+	1194	OASA2	GO:0006535;GO:0005829;GO:0005737;GO:0010043;GO:0009507;GO:0005737;GO:0004124;GO:0030170;GO:0005829;GO:0006535;GO:0006535;	K01738	O-acetylserine (thiol) lyase (OAS-TL)	GO:0006535//cysteine biosynthetic process from serine;GO:0010043//response to zinc ion;GO:0006535//cysteine biosynthetic process from serine;GO:0006535//cysteine biosynthetic process from serine;	GO:0005829//cytosol;GO:0005737//cytoplasm;GO:0009507//chloroplast;GO:0005737//cytoplasm;GO:0005829//cytosol;	GO:0004124//cysteine synthase activity;GO:0030170//pyridoxal phosphate binding;	ko00920(Sulfur metabolism);ko00270(Cysteine and methionine metabolism)
AT4G16140	183.591	0.2554	-1.969	3.374e-06	0.0001409	Down Regulation	Chr4	9128732	9129852	+	1121	-	GO:0008150;GO:0005634;GO:0003674;GO:0031225;GO:0031225;	-	proline-rich family protein	GO:0008150//biological_process;	GO:0005634//nucleus;GO:0031225//anchored component of membrane;GO:0031225//anchored component of membrane;	GO:0003674//molecular_function;	-
AT3G09960	40.4853	10.6588	3.414	3.423e-06	0.0001426	Up Regulation	Chr3	3061945	3063594	+	1120	-	GO:0004725;GO:0004725;	-	Calcineurin-like metallo-phosphoesterase superfamily protein	-	-	GO:0004725//protein tyrosine phosphatase activity;GO:0004725//protein tyrosine phosphatase activity;	-
AT1G53625	27.1093	11.366	3.5067	3.432e-06	0.0001427	Up Regulation	Chr1	20014379	20015038	-	660	-	GO:0003674;GO:0005575;GO:0008150;	-	hypothetical protein	GO:0008150//biological_process;	GO:0005575//cellular_component;	GO:0003674//molecular_function;	-
AT1G02280	977.774	0.4793	-1.061	3.46e-06	0.0001436	Down Regulation	Chr1	448423	450426	-	1214	TOC33	GO:0009707;GO:0005525;GO:0005525;GO:0009941;GO:0005515;GO:0009707;GO:0009941;GO:0005515;GO:0005576;GO:0045036;GO:0005515;GO:0005515;GO:0045036;GO:0005515;GO:0009941;GO:0009941;GO:0009941;GO:0009941;GO:0042802;GO:0009507;GO:0003924;GO:0009507;GO:0009507;GO:0009941;GO:0009941;GO:0009941;GO:0009507;GO:0005622;GO:0009707;GO:0042803;GO:0015450;GO:0009707;	-	translocon at the outer envelope membrane of chloroplasts 33	GO:0045036//protein targeting to chloroplast;GO:0045036//protein targeting to chloroplast;	GO:0009707//chloroplast outer membrane;GO:0009941//chloroplast envelope;GO:0009707//chloroplast outer membrane;GO:0009941//chloroplast envelope;GO:0005576//extracellular region;GO:0009941//chloroplast envelope;GO:0009941//chloroplast envelope;GO:0009941//chloroplast envelope;GO:0009941//chloroplast envelope;GO:0009507//chloroplast;GO:0009507//chloroplast;GO:0009507//chloroplast;GO:0009941//chloro…	GO:0005525//GTP binding;GO:0005525//GTP binding;GO:0005515//protein binding;GO:0005515//protein binding;GO:0005515//protein binding;GO:0005515//protein binding;GO:0005515//protein binding;GO:0042802//identical protein binding;GO:0003924//GTPase activity;GO:0042803//protein homodimerization activity;GO:0015450//protein-transporting ATPase activity;	-
AT2G14610	7741.22	15.024	3.9092	3.547e-06	0.0001469	Up Regulation	Chr2	6241640	6242541	-	902	PR1	GO:0005576;GO:0010266;GO:0003674;GO:0009753;GO:0010266;GO:0009414;GO:0009627;GO:0009753;GO:0005618;GO:0009627;GO:0009414;GO:0009414;GO:0009627;GO:0005615;GO:0099503;GO:0099503;GO:0006952;	K13449	pathogenesis-related protein 1	GO:0010266//response to vitamin B1;GO:0009753//response to jasmonic acid;GO:0010266//response to vitamin B1;GO:0009414//response to water deprivation;GO:0009627//systemic acquired resistance;GO:0009753//response to jasmonic acid;GO:0009627//systemic acquired resistance;GO:0009414//response to water deprivation;GO:0009414//response to water deprivation;GO:0009627//systemic acquired resistance;GO:0…	GO:0005576//extracellular region;GO:0005618//cell wall;GO:0005615//extracellular space;GO:0099503//secretory vesicle;GO:0099503//secretory vesicle;	GO:0003674//molecular_function;	ko04626(Plant-pathogen interaction);ko04075(Plant hormone signal transduction);ko04016(MAPK signaling pathway - plant)
AT1G65483	40.523	6.3837	2.6744	3.613e-06	0.0001487	Up Regulation	Chr1	24342483	24344158	+	1609	-	GO:0005737;GO:0005737;	-	hypothetical protein	-	GO:0005737//cytoplasm;GO:0005737//cytoplasm;	-	-
AT1G75040	5899.63	2.4627	1.3003	3.615e-06	0.0001487	Up Regulation	Chr1	28177670	28179022	+	1095	PR5	GO:0031540;GO:0031540;GO:0010224;GO:0005773;GO:0009615;GO:0005576;GO:0048046;GO:0009627;GO:0009627;GO:0006952;GO:0099503;GO:0005618;GO:0003729;GO:0009627;GO:0009627;GO:0005576;GO:0009615;GO:0099503;GO:0009627;GO:0009627;GO:0046686;GO:0005739;	-	pathogenesis-related protein 5	GO:0031540//regulation of anthocyanin biosynthetic process;GO:0031540//regulation of anthocyanin biosynthetic process;GO:0010224//response to UV-B;GO:0009615//response to virus;GO:0009627//systemic acquired resistance;GO:0009627//systemic acquired resistance;GO:0006952//defense response;GO:0009627//systemic acquired resistance;GO:0009627//systemic acquired resistance;GO:0009615//response to virus…	GO:0005773//vacuole;GO:0005576//extracellular region;GO:0048046//apoplast;GO:0099503//secretory vesicle;GO:0005618//cell wall;GO:0005576//extracellular region;GO:0099503//secretory vesicle;GO:0005739//mitochondrion;	GO:0003729//mRNA binding;	-
AT1G18250	61.0172	0.2433	-2.039	3.656e-06	0.0001501	Down Regulation	Chr1	6276777	6278258	-	1235	ATLP-1	GO:0005576;GO:0005576;GO:0005576;GO:0006952;	-	Pathogenesis-related thaumatin superfamily protein	GO:0006952//defense response;	GO:0005576//extracellular region;GO:0005576//extracellular region;GO:0005576//extracellular region;	-	-
AT5G52390	126.861	3.0731	1.6197	3.672e-06	0.0001501	Up Regulation	Chr5	21263897	21265460	-	1259	-	GO:0008150;GO:0003674;	-	PAR1 protein	GO:0008150//biological_process;	-	GO:0003674//molecular_function;	-
AT3G11840	482.854	2.2954	1.1987	3.865e-06	0.0001571	Up Regulation	Chr3	3736578	3738208	-	1371	PUB24	GO:0002679;GO:0004842;GO:0005634;GO:0010200;GO:0002679;GO:0016567;GO:0051865;GO:0004842;GO:0006952;	-	E3 ubiquitin-protein ligase PUB24-like protein	GO:0002679//respiratory burst involved in defense response;GO:0010200//response to chitin;GO:0002679//respiratory burst involved in defense response;GO:0016567//protein ubiquitination;GO:0051865//protein autoubiquitination;GO:0006952//defense response;	GO:0005634//nucleus;	GO:0004842//ubiquitin-protein transferase activity;GO:0004842//ubiquitin-protein transferase activity;	-
AT2G46600	1370.95	2.2134	1.1462	3.867e-06	0.0001571	Up Regulation	Chr2	19136019	19136600	+	582	-	GO:0010091;GO:0010091;GO:0005634;GO:0005515;GO:0005515;GO:0005515;GO:0005509;GO:0010091;	K24345	Calcium-binding EF-hand family protein	GO:0010091//trichome branching;GO:0010091//trichome branching;GO:0010091//trichome branching;	GO:0005634//nucleus;	GO:0005515//protein binding;GO:0005515//protein binding;GO:0005515//protein binding;GO:0005509//calcium ion binding;	-
AT2G02010	73.6554	5.3131	2.4096	3.88e-06	0.0001573	Up Regulation	Chr2	474108	476997	-	2251	GAD4	GO:0005739;GO:0005829;GO:0005829;GO:0006536;GO:0004351;GO:0006538;GO:0006538;GO:0006536;GO:0005634;GO:0009507;GO:0030170;GO:0004351;GO:0006538;	K01580	glutamate decarboxylase 4	GO:0006536//glutamate metabolic process;GO:0006538//glutamate catabolic process;GO:0006538//glutamate catabolic process;GO:0006536//glutamate metabolic process;GO:0006538//glutamate catabolic process;	GO:0005739//mitochondrion;GO:0005829//cytosol;GO:0005829//cytosol;GO:0005634//nucleus;GO:0009507//chloroplast;	GO:0004351//glutamate decarboxylase activity;GO:0030170//pyridoxal phosphate binding;GO:0004351//glutamate decarboxylase activity;	ko00650(Butanoate metabolism);ko00430(Taurine and hypotaurine metabolism);ko00410(beta-Alanine metabolism);ko00250(Alanine, aspartate and glutamate metabolism)
AT5G02780	63.4267	13.9077	3.7978	3.966e-06	0.0001605	Up Regulation	Chr5	630748	632792	+	1174	GSTL1	GO:0005737;GO:0005737;GO:0005737;GO:0004364;GO:0006749;GO:0010731;GO:0006749;GO:0010731;	K00799	glutathione transferase lambda 1	GO:0006749//glutathione metabolic process;GO:0010731//protein glutathionylation;GO:0006749//glutathione metabolic process;GO:0010731//protein glutathionylation;	GO:0005737//cytoplasm;GO:0005737//cytoplasm;GO:0005737//cytoplasm;	GO:0004364//glutathione transferase activity;	ko00480(Glutathione metabolism)
AT2G47190	57.4994	6.4201	2.6826	4.044e-06	0.0001633	Up Regulation	Chr2	19375985	19377543	+	1367	MYB2	GO:0000976;GO:0016036;GO:0000976;GO:0045893;GO:0016036;GO:0005634;GO:0045893;GO:0000976;GO:0005634;GO:0006355;GO:0000976;GO:0000976;GO:0009737;GO:0009414;GO:0003700;GO:0006355;GO:0009651;GO:0009414;GO:0005516;GO:0009737;GO:0009737;GO:0016036;GO:0003677;GO:0000976;GO:0009414;GO:0000978;GO:0000976;GO:0009737;GO:0000976;GO:0009414;GO:0045893;GO:0045893;GO:0000976;GO:0006355;GO:0045893;GO:0009414;GO:…	K09422	myb domain protein 2	GO:0016036//cellular response to phosphate starvation;GO:0045893//positive regulation of transcription, DNA-templated;GO:0016036//cellular response to phosphate starvation;GO:0045893//positive regulation of transcription, DNA-templated;GO:0006355//regulation of transcription, DNA-templated;GO:0009737//response to abscisic acid;GO:0009414//response to water deprivation;GO:0006355//regulation of tr…	GO:0005634//nucleus;GO:0005634//nucleus;GO:0005634//nucleus;	GO:0000976//transcription cis-regulatory region binding;GO:0000976//transcription cis-regulatory region binding;GO:0000976//transcription cis-regulatory region binding;GO:0000976//transcription cis-regulatory region binding;GO:0000976//transcription cis-regulatory region binding;GO:0003700//DNA-binding transcription factor activity;GO:0005516//calmodulin binding;GO:0003677//DNA binding;GO:0000976…	-
AT3G16460	368.13	3.6549	1.8698	4.151e-06	0.0001673	Up Regulation	Chr3	5592491	5595912	+	3046	JAL34	GO:0005634;GO:0005829;GO:0005634;GO:0009409;GO:0005634;GO:0009506;GO:0005507;GO:0009409;GO:0005829;GO:0005634;GO:0005507;GO:0009506;	-	Mannose-binding lectin superfamily protein	GO:0009409//response to cold;GO:0009409//response to cold;	GO:0005634//nucleus;GO:0005829//cytosol;GO:0005634//nucleus;GO:0005634//nucleus;GO:0009506//plasmodesma;GO:0005829//cytosol;GO:0005634//nucleus;GO:0009506//plasmodesma;	GO:0005507//copper ion binding;GO:0005507//copper ion binding;	-
AT5G27920	280.209	2.0963	1.0679	4.212e-06	0.0001693	Up Regulation	Chr5	9941734	9944942	-	2693	-	GO:0031146;GO:0031146;GO:0019005;GO:0031146;GO:0031146;	K10268	F-box family protein	GO:0031146//SCF-dependent proteasomal ubiquitin-dependent protein catabolic process;GO:0031146//SCF-dependent proteasomal ubiquitin-dependent protein catabolic process;GO:0031146//SCF-dependent proteasomal ubiquitin-dependent protein catabolic process;GO:0031146//SCF-dependent proteasomal ubiquitin-dependent protein catabolic process;	GO:0019005//SCF ubiquitin ligase complex;	-	-
AT4G29240	54.3276	0.23	-2.12	4.402e-06	0.0001766	Down Regulation	Chr4	14418556	14420350	+	1795	-	GO:0005576;GO:0005576;	-	Leucine-rich repeat (LRR) family protein	-	GO:0005576//extracellular region;GO:0005576//extracellular region;	-	-
AT5G05320	115.475	3.1075	1.6358	4.429e-06	0.0001772	Up Regulation	Chr5	1574862	1576731	-	1504	-	GO:0004497;GO:0009507;GO:0071949;GO:0071949;	-	FAD/NAD(P)-binding oxidoreductase family protein	-	GO:0009507//chloroplast;	GO:0004497//monooxygenase activity;GO:0071949//FAD binding;GO:0071949//FAD binding;	-
AT1G73260	289.518	102.053	6.6732	4.435e-06	0.0001772	Up Regulation	Chr1	27547098	27548282	-	1185	KTI1	GO:0005576;GO:0042542;GO:0004866;GO:0009625;GO:0002238;GO:0009611;GO:0002237;GO:0012501;GO:0009625;GO:0005783;GO:0042542;GO:0009624;GO:0099503;GO:0042742;GO:0042742;GO:0005739;GO:0005739;GO:0099503;GO:0042742;GO:0002238;GO:0002238;GO:0002237;GO:0009624;GO:0002237;GO:0009751;	-	kunitz trypsin inhibitor 1	GO:0042542//response to hydrogen peroxide;GO:0009625//response to insect;GO:0002238//response to molecule of fungal origin;GO:0009611//response to wounding;GO:0002237//response to molecule of bacterial origin;GO:0012501//programmed cell death;GO:0009625//response to insect;GO:0042542//response to hydrogen peroxide;GO:0009624//response to nematode;GO:0042742//defense response to bacterium;GO:00427…	GO:0005576//extracellular region;GO:0005783//endoplasmic reticulum;GO:0099503//secretory vesicle;GO:0005739//mitochondrion;GO:0005739//mitochondrion;GO:0099503//secretory vesicle;	GO:0004866//endopeptidase inhibitor activity;	-
AT1G02580	17.3357	45.1764	5.4975	4.448e-06	0.0001774	Up Regulation	Chr1	544733	549202	+	2414	MEA	GO:0005515;GO:0005515;GO:0005515;GO:2000014;GO:0005634;GO:0031519;GO:0005515;GO:0005515;GO:0045892;GO:2000014;GO:2000014;GO:0045892;GO:0048317;GO:0005515;GO:0009646;GO:0006349;GO:0045892;GO:2000014;GO:0048317;GO:0048317;GO:0005634;GO:0005515;GO:0006349;GO:0048317;GO:0043565;GO:0005515;GO:0045892;GO:0005634;GO:0006349;	-	SET domain-containing protein	GO:2000014//regulation of endosperm development;GO:0045892//negative regulation of transcription, DNA-templated;GO:2000014//regulation of endosperm development;GO:2000014//regulation of endosperm development;GO:0045892//negative regulation of transcription, DNA-templated;GO:0048317//seed morphogenesis;GO:0009646//response to absence of light;GO:0006349//regulation of gene expression by genetic im…	GO:0005634//nucleus;GO:0031519//PcG protein complex;GO:0005634//nucleus;GO:0005634//nucleus;	GO:0005515//protein binding;GO:0005515//protein binding;GO:0005515//protein binding;GO:0005515//protein binding;GO:0005515//protein binding;GO:0005515//protein binding;GO:0005515//protein binding;GO:0043565//sequence-specific DNA binding;GO:0005515//protein binding;	-
AT3G60140	109.702	276.719	8.1123	4.517e-06	0.0001798	Up Regulation	Chr3	22216540	22220824	+	2335	DIN2	GO:0009744;GO:0019762;GO:0102483;GO:0007568;GO:0009651;GO:0008422;GO:0019762;GO:0009416;GO:0019762;GO:0009651;GO:0019762;GO:0005975;GO:0004553;	K01188	Glycosyl hydrolase superfamily protein	GO:0009744//response to sucrose;GO:0019762//glucosinolate catabolic process;GO:0007568//aging;GO:0009651//response to salt stress;GO:0019762//glucosinolate catabolic process;GO:0009416//response to light stimulus;GO:0019762//glucosinolate catabolic process;GO:0009651//response to salt stress;GO:0019762//glucosinolate catabolic process;GO:0005975//carbohydrate metabolic process;	-	GO:0102483//scopolin beta-glucosidase activity;GO:0008422//beta-glucosidase activity;GO:0004553//hydrolase activity, hydrolyzing O-glycosyl compounds;	ko00940(Phenylpropanoid biosynthesis);ko00500(Starch and sucrose metabolism);ko00460(Cyanoamino acid metabolism)
AT4G28780	680.857	0.14	-2.837	4.558e-06	0.0001809	Down Regulation	Chr4	14215473	14217909	+	1984	-	GO:0016788;GO:0009507;	-	GDSL-like Lipase/Acylhydrolase superfamily protein	-	GO:0009507//chloroplast;	GO:0016788//hydrolase activity, acting on ester bonds;	-
AT1G02850	183.54	6.7225	2.749	4.596e-06	0.0001815	Up Regulation	Chr1	630374	633420	+	2196	BGLU11	GO:0005886;GO:0008422;GO:0102483;GO:0005576;GO:0005975;GO:0005886;GO:0005576;GO:0005576;	K01188	beta glucosidase 11	GO:0005975//carbohydrate metabolic process;	GO:0005886//plasma membrane;GO:0005576//extracellular region;GO:0005886//plasma membrane;GO:0005576//extracellular region;GO:0005576//extracellular region;	GO:0008422//beta-glucosidase activity;GO:0102483//scopolin beta-glucosidase activity;	ko00940(Phenylpropanoid biosynthesis);ko00500(Starch and sucrose metabolism);ko00460(Cyanoamino acid metabolism)
AT5G45950	751.15	0.2686	-1.896	4.793e-06	0.0001881	Down Regulation	Chr5	18634041	18636720	+	1396	-	GO:0005576;GO:0016788;	-	GDSL-like Lipase/Acylhydrolase superfamily protein	-	GO:0005576//extracellular region;	GO:0016788//hydrolase activity, acting on ester bonds;	-
AT1G69890	946.92	2.9132	1.5426	4.829e-06	0.0001891	Up Regulation	Chr1	26323086	26324946	-	1599	-	GO:0071456;GO:0071731;GO:0071456;GO:0071456;GO:0071456;GO:0071731;GO:0005634;GO:0003674;	-	actin cross-linking protein (DUF569)	GO:0071456//cellular response to hypoxia;GO:0071731//response to nitric oxide;GO:0071456//cellular response to hypoxia;GO:0071456//cellular response to hypoxia;GO:0071456//cellular response to hypoxia;GO:0071731//response to nitric oxide;	GO:0005634//nucleus;	GO:0003674//molecular_function;	-
AT2G36490	809.574	0.3466	-1.529	4.838e-06	0.0001891	Down Regulation	Chr2	15307907	15314807	-	4827	DML1	GO:0005515;GO:0080111;GO:0006284;GO:0050832;GO:0003906;GO:0006281;GO:0019104;GO:0006342;GO:0031936;GO:0005634;GO:0050832;GO:0006306;GO:0006306;GO:0019104;GO:0019104;GO:0019104;GO:0006342;GO:0006342;GO:0080111;GO:0031936;GO:0003906;GO:0140078;GO:0031936;GO:0006342;GO:0031936;GO:0006284;GO:0031936;GO:0006281;GO:0019104;GO:0006342;GO:0031936;GO:0006281;GO:0005634;GO:0006284;GO:0019104;GO:0006306;GO:…	-	demeter-like 1	GO:0080111//DNA demethylation;GO:0006284//base-excision repair;GO:0050832//defense response to fungus;GO:0006281//DNA repair;GO:0031936//obsolete negative regulation of chromatin silencing;GO:0050832//defense response to fungus;GO:0006306//DNA methylation;GO:0006306//DNA methylation;GO:0080111//DNA demethylation;GO:0031936//obsolete negative regulation of chromatin silencing;GO:0031936//obsolete …	GO:0005634//nucleus;GO:0005634//nucleus;	GO:0005515//protein binding;GO:0003906//DNA-(apurinic or apyrimidinic site) endonuclease activity;GO:0019104//DNA N-glycosylase activity;GO:0019104//DNA N-glycosylase activity;GO:0019104//DNA N-glycosylase activity;GO:0019104//DNA N-glycosylase activity;GO:0003906//DNA-(apurinic or apyrimidinic site) endonuclease activity;GO:0140078//class I DNA-(apurinic or apyrimidinic site) endonuclease activi…	-
AT5G24780	449.152	26.9458	4.752	5.04e-06	0.0001962	Up Regulation	Chr5	8507590	8509201	-	1338	VSP1	GO:0016311;GO:0016311;GO:0009507;GO:0008134;GO:0003993;GO:0009507;GO:0009753;GO:0006952;GO:0005773;GO:0009753;GO:0009753;GO:0009753;	-	vegetative storage protein 1	GO:0016311//dephosphorylation;GO:0016311//dephosphorylation;GO:0009753//response to jasmonic acid;GO:0006952//defense response;GO:0009753//response to jasmonic acid;GO:0009753//response to jasmonic acid;GO:0009753//response to jasmonic acid;	GO:0009507//chloroplast;GO:0009507//chloroplast;GO:0005773//vacuole;	GO:0008134//transcription factor binding;GO:0003993//acid phosphatase activity;	-
AT4G15233	368.65	2.0149	1.0107	5.059e-06	0.0001965	Up Regulation	Chr4	8687354	8694733	+	5360	ABCG42	GO:0042626;GO:0005634;GO:0005634;GO:0005634;GO:0005634;	-	ABC-2 and Plant PDR ABC-type transporter family protein	-	GO:0005634//nucleus;GO:0005634//nucleus;GO:0005634//nucleus;GO:0005634//nucleus;	GO:0042626//ATPase-coupled transmembrane transporter activity;	-
AT4G38950	705.508	0.2858	-1.807	5.385e-06	0.0002088	Down Regulation	Chr4	18154395	18160158	-	3863	-	GO:0009506;GO:0005737;GO:0005737;GO:0005737;GO:0007018;GO:0003777;GO:0008017;GO:0003729;GO:0005737;GO:0005737;	K11498	ATP binding microtubule motor family protein	GO:0007018//microtubule-based movement;	GO:0009506//plasmodesma;GO:0005737//cytoplasm;GO:0005737//cytoplasm;GO:0005737//cytoplasm;GO:0005737//cytoplasm;GO:0005737//cytoplasm;	GO:0003777//microtubule motor activity;GO:0008017//microtubule binding;GO:0003729//mRNA binding;	-
AT2G27402	537.769	0.2161	-2.21	5.412e-06	0.0002094	Down Regulation	Chr2	11722770	11724400	+	1331	-	GO:0005575;GO:0008150;GO:0003674;	-	plastid transcriptionally active protein	GO:0008150//biological_process;	GO:0005575//cellular_component;	GO:0003674//molecular_function;	-
AT5G38420	42804.3	0.4873	-1.037	5.466e-06	0.0002111	Down Regulation	Chr5	15380907	15382071	-	935	RBCS2B	GO:0009941;GO:0048046;GO:0022626;GO:0009941;GO:0009507;GO:0009507;GO:0016984;GO:0022626;GO:0009579;GO:0009536;GO:0009570;GO:0009507;GO:0009570;GO:0003729;GO:0009570;GO:0009570;GO:0009941;	K01602	Ribulose bisphosphate carboxylase (small chain) family protein	-	GO:0009941//chloroplast envelope;GO:0048046//apoplast;GO:0022626//cytosolic ribosome;GO:0009941//chloroplast envelope;GO:0009507//chloroplast;GO:0009507//chloroplast;GO:0022626//cytosolic ribosome;GO:0009579//thylakoid;GO:0009536//plastid;GO:0009570//chloroplast stroma;GO:0009507//chloroplast;GO:0009570//chloroplast stroma;GO:0009570//chloroplast stroma;GO:0009570//chloroplast stroma;GO:0009941//…	GO:0016984//ribulose-bisphosphate carboxylase activity;GO:0003729//mRNA binding;	ko00710(Carbon fixation in photosynthetic organisms);ko00630(Glyoxylate and dicarboxylate metabolism)
AT3G03470	1298.25	2.783	1.4766	5.509e-06	0.0002123	Up Regulation	Chr3	824552	826585	-	1916	CYP89A9	GO:0016709;GO:0005506;GO:0005829;GO:0020037;GO:0016020;GO:0009507;	K24187	cytochrome P450, family 87, subfamily A, polypeptide 9	-	GO:0005829//cytosol;GO:0016020//membrane;GO:0009507//chloroplast;	GO:0016709//oxidoreductase activity, acting on paired donors, with incorporation or reduction of molecular oxygen, NAD(P)H as one donor, and incorporation of one atom of oxygen;GO:0005506//iron ion binding;GO:0020037//heme binding;	-
AT4G11370	94.7919	2.4069	1.2672	5.577e-06	0.0002145	Up Regulation	Chr4	6907488	6908442	+	955	RHA1A	GO:0061630;GO:0061630;GO:0016567;GO:0016567;	K16281	RING-H2 finger A1A	GO:0016567//protein ubiquitination;GO:0016567//protein ubiquitination;	-	GO:0061630//ubiquitin protein ligase activity;GO:0061630//ubiquitin protein ligase activity;	-
AT4G02075	484.327	2.5353	1.3422	5.603e-06	0.0002151	Up Regulation	Chr4	913334	916509	-	1476	PIT1	GO:0005886;GO:0016567;GO:0005794;GO:0004842;GO:0005794;GO:0005737;GO:0008270;GO:0016020;GO:0004842;	-	RING/FYVE/PHD zinc finger superfamily protein	GO:0016567//protein ubiquitination;	GO:0005886//plasma membrane;GO:0005794//Golgi apparatus;GO:0005794//Golgi apparatus;GO:0005737//cytoplasm;GO:0016020//membrane;	GO:0004842//ubiquitin-protein transferase activity;GO:0008270//zinc ion binding;GO:0004842//ubiquitin-protein transferase activity;	-
AT3G17120	346.57	0.3881	-1.365	5.696e-06	0.0002178	Down Regulation	Chr3	5841046	5843624	+	2402	-	GO:0005634;GO:0005634;GO:0005634;GO:0005634;GO:0003674;GO:0008150;GO:0005634;	-	transmembrane protein	GO:0008150//biological_process;	GO:0005634//nucleus;GO:0005634//nucleus;GO:0005634//nucleus;GO:0005634//nucleus;GO:0005634//nucleus;	GO:0003674//molecular_function;	-
AT5G56870	1008.04	4.1327	2.0471	5.713e-06	0.000218	Up Regulation	Chr5	23003909	23009672	+	3812	BGAL4	GO:0005576;GO:0005975;GO:0009536;GO:0004565;GO:0005773;GO:0004565;GO:0005618;	-	beta-galactosidase 4	GO:0005975//carbohydrate metabolic process;	GO:0005576//extracellular region;GO:0009536//plastid;GO:0005773//vacuole;GO:0005618//cell wall;	GO:0004565//beta-galactosidase activity;GO:0004565//beta-galactosidase activity;	-
AT2G36780	152.08	3.4165	1.7725	5.724e-06	0.000218	Up Regulation	Chr2	15417364	15419391	-	2028	-	GO:0009507;GO:0016757;GO:0008194;	K13496	UDP-Glycosyltransferase superfamily protein	-	GO:0009507//chloroplast;	GO:0016757//glycosyltransferase activity;GO:0008194//UDP-glycosyltransferase activity;	ko00908(Zeatin biosynthesis)
AT3G25610	1013.47	2.2946	1.1983	5.742e-06	0.0002183	Up Regulation	Chr3	9308744	9313599	-	4053	-	GO:0140326;GO:0045332;GO:0005886;GO:0045332;GO:0005886;GO:0000287;GO:1901703;GO:0005739;GO:0005886;GO:0140333;GO:0005886;GO:0015662;GO:0090554;	K01530	ATPase E1-E2 type family protein / haloacid dehalogenase-like hydrolase family protein	GO:0045332//phospholipid translocation;GO:0045332//phospholipid translocation;GO:1901703//protein localization involved in auxin polar transport;	GO:0005886//plasma membrane;GO:0005886//plasma membrane;GO:0005739//mitochondrion;GO:0005886//plasma membrane;GO:0005886//plasma membrane;	GO:0140326//ATPase-coupled intramembrane lipid transporter activity;GO:0000287//magnesium ion binding;GO:0140333//glycerophospholipid flippase activity;GO:0015662//P-type ion transporter activity;GO:0090554//phosphatidylcholine floppase activity;	-
AT1G27770	3803.75	2.1086	1.0763	6.503e-06	0.0002434	Up Regulation	Chr1	9671632	9676307	-	3716	ACA1	GO:0005887;GO:0005886;GO:0043231;GO:0009706;GO:0005388;GO:0005516;GO:0019829;GO:0005388;GO:0009706;GO:0009706;GO:0005388;GO:0005783;GO:0005634;GO:0009706;GO:0005516;GO:0005783;GO:0009706;GO:0009507;GO:0005887;GO:0005388;GO:0009706;GO:0009706;GO:0005388;GO:0005886;GO:0005388;GO:0070588;GO:0009706;GO:0070588;GO:0005262;	K01537	autoinhibited Ca2+-ATPase 1	GO:0070588//calcium ion transmembrane transport;GO:0070588//calcium ion transmembrane transport;	GO:0005887//integral component of plasma membrane;GO:0005886//plasma membrane;GO:0043231//intracellular membrane-bounded organelle;GO:0009706//chloroplast inner membrane;GO:0009706//chloroplast inner membrane;GO:0009706//chloroplast inner membrane;GO:0005783//endoplasmic reticulum;GO:0005634//nucleus;GO:0009706//chloroplast inner membrane;GO:0005783//endoplasmic reticulum;GO:0009706//chloroplast …	GO:0005388//P-type calcium transporter activity;GO:0005516//calmodulin binding;GO:0019829//ATPase-coupled cation transmembrane transporter activity;GO:0005388//P-type calcium transporter activity;GO:0005388//P-type calcium transporter activity;GO:0005516//calmodulin binding;GO:0005388//P-type calcium transporter activity;GO:0005388//P-type calcium transporter activity;GO:0005388//P-type calcium t…	-
AT1G20350	294.26	3.2606	1.7051	6.787e-06	0.0002532	Up Regulation	Chr1	7043628	7044592	+	965	TIM17-1	GO:0005744;GO:0031305;GO:0005744;GO:0005744;GO:0005739;GO:0031305;GO:0008320;GO:0030150;GO:0030150;GO:0031305;GO:0030150;GO:0005744;GO:0005744;GO:0005744;	K17795	translocase inner membrane subunit 17-1	GO:0030150//protein import into mitochondrial matrix;GO:0030150//protein import into mitochondrial matrix;GO:0030150//protein import into mitochondrial matrix;	GO:0005744//TIM23 mitochondrial import inner membrane translocase complex;GO:0031305//integral component of mitochondrial inner membrane;GO:0005744//TIM23 mitochondrial import inner membrane translocase complex;GO:0005744//TIM23 mitochondrial import inner membrane translocase complex;GO:0005739//mitochondrion;GO:0031305//integral component of mitochondrial inner membrane;GO:0031305//integral comp…	GO:0008320//protein transmembrane transporter activity;	-
AT4G30800	88.3549	0.2598	-1.944	6.79e-06	0.0002532	Down Regulation	Chr4	15000960	15002671	+	1015	-	GO:0003729;GO:0005737;GO:0003735;GO:0022627;GO:0006412;GO:0022627;GO:0005886;GO:0022627;GO:0022627;	K02949	Nucleic acid-binding, OB-fold-like protein	GO:0006412//translation;	GO:0005737//cytoplasm;GO:0022627//cytosolic small ribosomal subunit;GO:0022627//cytosolic small ribosomal subunit;GO:0005886//plasma membrane;GO:0022627//cytosolic small ribosomal subunit;GO:0022627//cytosolic small ribosomal subunit;	GO:0003729//mRNA binding;GO:0003735//structural constituent of ribosome;	ko03010(Ribosome)
AT5G47130	31.4071	5.5176	2.464	6.916e-06	0.0002574	Up Regulation	Chr5	19138840	19142284	+	1215	-	GO:0005739;GO:0043066;GO:0005739;GO:0043066;	-	Bax inhibitor-1 family protein	GO:0043066//negative regulation of apoptotic process;GO:0043066//negative regulation of apoptotic process;	GO:0005739//mitochondrion;GO:0005739//mitochondrion;	-	-
AT2G41380	49.19	5.815	2.5398	7.207e-06	0.0002677	Up Regulation	Chr2	17251819	17253194	+	1280	-	GO:0046686;GO:0005739;GO:0005739;GO:0009507;	-	S-adenosyl-L-methionine-dependent methyltransferases superfamily protein	GO:0046686//response to cadmium ion;	GO:0005739//mitochondrion;GO:0005739//mitochondrion;GO:0009507//chloroplast;	-	-
AT2G28950	2081.56	0.3867	-1.371	7.265e-06	0.0002694	Down Regulation	Chr2	12431338	12433796	-	1590	EXPA6	GO:0009828;GO:0009826;GO:0006949;GO:0009664;GO:0006949;GO:0009826;GO:0005576;GO:0009664;GO:0009826;GO:0009505;GO:0009828;	-	expansin A6	GO:0009828//plant-type cell wall loosening;GO:0009826//unidimensional cell growth;GO:0006949//syncytium formation;GO:0009664//plant-type cell wall organization;GO:0006949//syncytium formation;GO:0009826//unidimensional cell growth;GO:0009664//plant-type cell wall organization;GO:0009826//unidimensional cell growth;GO:0009828//plant-type cell wall loosening;	GO:0005576//extracellular region;GO:0009505//plant-type cell wall;	-	-
AT1G52890	148.451	8.4893	3.0856	7.403e-06	0.0002734	Up Regulation	Chr1	19696923	19698482	-	1361	NAC019	GO:0006355;GO:0006355;GO:0006355;GO:0005515;GO:0005515;GO:0006355;GO:0005634;GO:0005515;GO:0009414;GO:0009414;GO:0003700;GO:0003700;GO:0005515;GO:0009414;	-	NAC domain containing protein 19	GO:0006355//regulation of transcription, DNA-templated;GO:0006355//regulation of transcription, DNA-templated;GO:0006355//regulation of transcription, DNA-templated;GO:0006355//regulation of transcription, DNA-templated;GO:0009414//response to water deprivation;GO:0009414//response to water deprivation;GO:0009414//response to water deprivation;	GO:0005634//nucleus;	GO:0005515//protein binding;GO:0005515//protein binding;GO:0005515//protein binding;GO:0003700//DNA-binding transcription factor activity;GO:0003700//DNA-binding transcription factor activity;GO:0005515//protein binding;	-
AT1G27950	1667.99	0.4082	-1.292	7.451e-06	0.0002739	Down Regulation	Chr1	9740508	9742159	+	982	LTPG1	GO:0006869;GO:0050832;GO:0046658;GO:0050832;GO:0046658;GO:0050832;GO:0005783;GO:0099503;GO:0006869;GO:0005886;GO:0005634;GO:0031225;GO:0050832;GO:0008289;GO:0046658;GO:0046658;GO:0042335;GO:0042335;GO:0009505;GO:0031225;GO:0042335;GO:0005886;GO:0046658;GO:0042335;GO:0046658;GO:0005886;GO:0050832;GO:0050832;GO:0005886;GO:0099503;GO:0005886;	-	glycosylphosphatidylinositol-anchored lipid protein transfer 1	GO:0006869//lipid transport;GO:0050832//defense response to fungus;GO:0050832//defense response to fungus;GO:0050832//defense response to fungus;GO:0006869//lipid transport;GO:0050832//defense response to fungus;GO:0042335//cuticle development;GO:0042335//cuticle development;GO:0042335//cuticle development;GO:0042335//cuticle development;GO:0050832//defense response to fungus;GO:0050832//defense …	GO:0046658//anchored component of plasma membrane;GO:0046658//anchored component of plasma membrane;GO:0005783//endoplasmic reticulum;GO:0099503//secretory vesicle;GO:0005886//plasma membrane;GO:0005634//nucleus;GO:0031225//anchored component of membrane;GO:0046658//anchored component of plasma membrane;GO:0046658//anchored component of plasma membrane;GO:0009505//plant-type cell wall;GO:0031225/…	GO:0008289//lipid binding;	-
AT5G59530	51.0037	21.3601	4.4168	7.458e-06	0.0002739	Up Regulation	Chr5	23994170	23995865	-	1509	-	GO:0016757;GO:0005737;	-	2-oxoglutarate (2OG) and Fe(II)-dependent oxygenase superfamily protein	-	GO:0005737//cytoplasm;	GO:0016757//glycosyltransferase activity;	-
AT5G17330	168.278	9.5686	3.2583	7.503e-06	0.0002745	Up Regulation	Chr5	5710910	5715075	+	1976	GAD	GO:0004351;GO:0030170;GO:0005516;GO:0004351;GO:0006538;GO:0046686;GO:0006538;GO:0005829;GO:0006538;GO:0005516;GO:0005829;GO:0005516;	K01580	glutamate decarboxylase	GO:0006538//glutamate catabolic process;GO:0046686//response to cadmium ion;GO:0006538//glutamate catabolic process;GO:0006538//glutamate catabolic process;	GO:0005829//cytosol;GO:0005829//cytosol;	GO:0004351//glutamate decarboxylase activity;GO:0030170//pyridoxal phosphate binding;GO:0005516//calmodulin binding;GO:0004351//glutamate decarboxylase activity;GO:0005516//calmodulin binding;GO:0005516//calmodulin binding;	ko00650(Butanoate metabolism);ko00430(Taurine and hypotaurine metabolism);ko00410(beta-Alanine metabolism);ko00250(Alanine, aspartate and glutamate metabolism)
AT2G29990	524.997	2.4195	1.2747	7.543e-06	0.0002755	Up Regulation	Chr2	12793320	12796085	-	1941	NDA2	GO:0031304;GO:0005759;GO:0005739;GO:0005739;GO:0005777;GO:0005739;GO:0031304;GO:0031304;GO:0005739;GO:0005759;GO:0003959;	K17871	alternative NAD(P)H dehydrogenase 2	-	GO:0031304//intrinsic component of mitochondrial inner membrane;GO:0005759//mitochondrial matrix;GO:0005739//mitochondrion;GO:0005739//mitochondrion;GO:0005777//peroxisome;GO:0005739//mitochondrion;GO:0031304//intrinsic component of mitochondrial inner membrane;GO:0031304//intrinsic component of mitochondrial inner membrane;GO:0005739//mitochondrion;GO:0005759//mitochondrial matrix;	GO:0003959//NADPH dehydrogenase activity;	-
AT3G12500	43.4641	12.9404	3.6938	7.637e-06	0.0002784	Up Regulation	Chr3	3962136	3963984	-	1373	HCHIB	GO:0009871;GO:0009871;GO:0004568;GO:0005829;GO:0050832;GO:0005774;GO:0050832;GO:0009871;GO:0009871;GO:0016998;GO:0046686;GO:0016998;GO:0009871;GO:0050832;GO:0016998;GO:0099503;GO:0009871;GO:0005774;GO:0005773;GO:0050832;GO:0050832;GO:0005622;GO:0050832;GO:0005576;GO:0009871;GO:0004568;GO:0099503;	K20547	basic chitinase	GO:0009871//jasmonic acid and ethylene-dependent systemic resistance, ethylene mediated signaling pathway;GO:0009871//jasmonic acid and ethylene-dependent systemic resistance, ethylene mediated signaling pathway;GO:0050832//defense response to fungus;GO:0050832//defense response to fungus;GO:0009871//jasmonic acid and ethylene-dependent systemic resistance, ethylene mediated signaling pathway;GO:…	GO:0005829//cytosol;GO:0005774//vacuolar membrane;GO:0099503//secretory vesicle;GO:0005774//vacuolar membrane;GO:0005773//vacuole;GO:0005622//intracellular anatomical structure;GO:0005576//extracellular region;GO:0099503//secretory vesicle;	GO:0004568//chitinase activity;GO:0004568//chitinase activity;	ko04016(MAPK signaling pathway - plant);ko00520(Amino sugar and nucleotide sugar metabolism)
AT3G53190	250.116	0.2802	-1.835	7.694e-06	0.0002797	Down Regulation	Chr3	19713799	19717740	+	2027	-	GO:0045490;GO:0030570;GO:0045490;GO:0045490;GO:0016829;GO:0031225;GO:0031225;GO:0005576;	K01728	Pectin lyase-like superfamily protein	GO:0045490//pectin catabolic process;GO:0045490//pectin catabolic process;GO:0045490//pectin catabolic process;	GO:0031225//anchored component of membrane;GO:0031225//anchored component of membrane;GO:0005576//extracellular region;	GO:0030570//pectate lyase activity;GO:0016829//lyase activity;	ko00040(Pentose and glucuronate interconversions)
AT4G31330	234.241	5.224	2.3851	7.723e-06	0.0002797	Up Regulation	Chr4	15202288	15203562	+	1197	-	GO:0003674;GO:0008150;GO:0005739;	-	transmembrane protein, putative (Protein of unknown function, DUF599)	GO:0008150//biological_process;	GO:0005739//mitochondrion;	GO:0003674//molecular_function;	-
AT4G17230	1165.73	2.4829	1.312	7.874e-06	0.0002838	Up Regulation	Chr4	9660593	9663809	-	2596	SCL13	GO:0071456;GO:0006355;GO:0010200;GO:0005634;GO:0009408;GO:0005634;GO:0071456;GO:0009408;GO:0006355;GO:0006355;GO:0071456;GO:0071456;GO:0003700;GO:0006355;	-	SCARECROW-like 13	GO:0071456//cellular response to hypoxia;GO:0006355//regulation of transcription, DNA-templated;GO:0010200//response to chitin;GO:0009408//response to heat;GO:0071456//cellular response to hypoxia;GO:0009408//response to heat;GO:0006355//regulation of transcription, DNA-templated;GO:0006355//regulation of transcription, DNA-templated;GO:0071456//cellular response to hypoxia;GO:0071456//cellular r…	GO:0005634//nucleus;GO:0005634//nucleus;	GO:0003700//DNA-binding transcription factor activity;	-
AT2G38870	695.139	5.498	2.4589	7.948e-06	0.0002854	Up Regulation	Chr2	16236257	16237280	-	732	-	GO:0005576;GO:0050832;GO:0050832;GO:0005829;GO:0005618;GO:0050832;GO:0009611;	-	Serine protease inhibitor, potato inhibitor I-type family protein	GO:0050832//defense response to fungus;GO:0050832//defense response to fungus;GO:0050832//defense response to fungus;GO:0009611//response to wounding;	GO:0005576//extracellular region;GO:0005829//cytosol;GO:0005618//cell wall;	-	-
AT1G56145	192.827	2.0052	1.0038	7.988e-06	0.000286	Up Regulation	Chr1	21008057	21014095	-	3591	-	GO:0046777;GO:0046777;GO:0005524;GO:0004672;GO:0005886;GO:0009506;GO:0004674;GO:0004672;GO:0005524;GO:0004674;GO:0004672;GO:0006468;GO:0046777;GO:0005886;GO:0006468;GO:0004674;GO:0005886;GO:0005886;GO:0005886;GO:0005634;GO:0006468;GO:0005576;	-	Leucine-rich repeat transmembrane protein kinase	GO:0046777//protein autophosphorylation;GO:0046777//protein autophosphorylation;GO:0006468//protein phosphorylation;GO:0046777//protein autophosphorylation;GO:0006468//protein phosphorylation;GO:0006468//protein phosphorylation;	GO:0005886//plasma membrane;GO:0009506//plasmodesma;GO:0005886//plasma membrane;GO:0005886//plasma membrane;GO:0005886//plasma membrane;GO:0005886//plasma membrane;GO:0005634//nucleus;GO:0005576//extracellular region;	GO:0005524//ATP binding;GO:0004672//protein kinase activity;GO:0004674//protein serine/threonine kinase activity;GO:0004672//protein kinase activity;GO:0005524//ATP binding;GO:0004674//protein serine/threonine kinase activity;GO:0004672//protein kinase activity;GO:0004674//protein serine/threonine kinase activity;	-
AT1G65240	17.6591	9.3728	3.2285	7.992e-06	0.000286	Up Regulation	Chr1	24230867	24233523	-	1698	-	GO:0009860;GO:0009860;GO:0005737;GO:0030163;GO:0010183;GO:0031225;GO:0009860;GO:0009860;GO:0009860;GO:0005829;GO:0004190;GO:0005886;GO:0090406;GO:0005886;GO:0046658;GO:0030163;GO:0010183;GO:0005886;GO:0004190;GO:0010183;GO:0009860;GO:0005886;GO:0010183;GO:0006508;GO:0030163;GO:0010183;GO:0031225;GO:0046658;GO:0009860;	-	Eukaryotic aspartyl protease family protein	GO:0009860//pollen tube growth;GO:0009860//pollen tube growth;GO:0030163//protein catabolic process;GO:0010183//pollen tube guidance;GO:0009860//pollen tube growth;GO:0009860//pollen tube growth;GO:0009860//pollen tube growth;GO:0030163//protein catabolic process;GO:0010183//pollen tube guidance;GO:0010183//pollen tube guidance;GO:0009860//pollen tube growth;GO:0010183//pollen tube guidance;GO:00…	GO:0005737//cytoplasm;GO:0031225//anchored component of membrane;GO:0005829//cytosol;GO:0005886//plasma membrane;GO:0090406//pollen tube;GO:0005886//plasma membrane;GO:0046658//anchored component of plasma membrane;GO:0005886//plasma membrane;GO:0005886//plasma membrane;GO:0031225//anchored component of membrane;GO:0046658//anchored component of plasma membrane;	GO:0004190//aspartic-type endopeptidase activity;GO:0004190//aspartic-type endopeptidase activity;	-
AT3G23550	621.14	3.4148	1.7718	8.032e-06	0.0002865	Up Regulation	Chr3	8448273	8450799	-	1722	-	GO:0055085;GO:0016020;GO:0055085;GO:0098542;GO:0022857;GO:0002229;GO:0002229;GO:0098542;GO:0098542;GO:0015297;GO:0005886;GO:0042910;GO:0002229;	K03327	MATE efflux family protein	GO:0055085//transmembrane transport;GO:0055085//transmembrane transport;GO:0098542//defense response to other organism;GO:0002229//defense response to oomycetes;GO:0002229//defense response to oomycetes;GO:0098542//defense response to other organism;GO:0098542//defense response to other organism;GO:0002229//defense response to oomycetes;	GO:0016020//membrane;GO:0005886//plasma membrane;	GO:0022857//transmembrane transporter activity;GO:0015297//antiporter activity;GO:0042910//xenobiotic transmembrane transporter activity;	-
AT5G05730	1269.7	2.087	1.0615	8.18e-06	0.0002911	Up Regulation	Chr5	1719533	1722933	-	2204	ASA1	GO:0010600;GO:0010600;GO:0004049;GO:0009570;GO:0009723;GO:0000162;GO:0005515;GO:0009617;GO:0009617;GO:0010600;GO:0000162;GO:0009507;GO:0000162;GO:0000162;GO:0009723;GO:0000162;GO:0000162;GO:0000162;GO:0000162;GO:0000162;GO:0009617;GO:0000162;GO:0010311;GO:0004049;GO:0009617;GO:0005950;GO:0009611;GO:0000162;GO:0009507;GO:0000162;GO:0010600;GO:0010600;GO:0000162;GO:0009851;GO:0009507;GO:0010311;GO:…	K01657	anthranilate synthase alpha subunit 1	GO:0010600//regulation of auxin biosynthetic process;GO:0010600//regulation of auxin biosynthetic process;GO:0009723//response to ethylene;GO:0000162//tryptophan biosynthetic process;GO:0009617//response to bacterium;GO:0009617//response to bacterium;GO:0010600//regulation of auxin biosynthetic process;GO:0000162//tryptophan biosynthetic process;GO:0000162//tryptophan biosynthetic process;GO:0000…	GO:0009570//chloroplast stroma;GO:0009507//chloroplast;GO:0005950//anthranilate synthase complex;GO:0009507//chloroplast;GO:0009507//chloroplast;GO:0009507//chloroplast;GO:0009570//chloroplast stroma;	GO:0004049//anthranilate synthase activity;GO:0005515//protein binding;GO:0004049//anthranilate synthase activity;GO:0005515//protein binding;GO:0004049//anthranilate synthase activity;	ko00400(Phenylalanine, tyrosine and tryptophan biosynthesis)
AT1G21120	110.6	2.2159	1.1479	8.271e-06	0.0002933	Up Regulation	Chr1	7395179	7396823	-	1457	IGMT2	GO:0005829;GO:0019438;GO:0008171;GO:0019438;GO:0042343;GO:0046983;GO:0008171;GO:0042343;GO:0005634;GO:0032259;GO:0042343;GO:0019438;GO:0008757;GO:0008168;GO:1990110;	K22703	O-methyltransferase family protein	GO:0019438//aromatic compound biosynthetic process;GO:0019438//aromatic compound biosynthetic process;GO:0042343//indole glucosinolate metabolic process;GO:0042343//indole glucosinolate metabolic process;GO:0032259//methylation;GO:0042343//indole glucosinolate metabolic process;GO:0019438//aromatic compound biosynthetic process;GO:1990110//callus formation;	GO:0005829//cytosol;GO:0005634//nucleus;	GO:0008171//O-methyltransferase activity;GO:0046983//protein dimerization activity;GO:0008171//O-methyltransferase activity;GO:0008757//S-adenosylmethionine-dependent methyltransferase activity;GO:0008168//methyltransferase activity;	-
AT4G18340	220.261	3.7828	1.9194	8.34e-06	0.0002952	Up Regulation	Chr4	10130050	10132192	-	1687	-	GO:0009507;GO:0005576;GO:0046658;GO:0042973;GO:0005975;GO:0046658;	-	Glycosyl hydrolase superfamily protein	GO:0005975//carbohydrate metabolic process;	GO:0009507//chloroplast;GO:0005576//extracellular region;GO:0046658//anchored component of plasma membrane;GO:0046658//anchored component of plasma membrane;	GO:0042973//glucan endo-1,3-beta-D-glucosidase activity;	-
AT1G33960	607.709	7.3129	2.8705	8.584e-06	0.0003022	Up Regulation	Chr1	12346138	12348733	+	1767	AIG1	GO:0009617;GO:0005525;GO:0009617;GO:0009507;GO:0005525;GO:0005739;	-	P-loop containing nucleoside triphosphate hydrolases superfamily protein	GO:0009617//response to bacterium;GO:0009617//response to bacterium;	GO:0009507//chloroplast;GO:0005739//mitochondrion;	GO:0005525//GTP binding;GO:0005525//GTP binding;	-
AT2G39400	1211.97	2.1791	1.1238	8.69e-06	0.0003053	Up Regulation	Chr2	16452612	16455001	+	1507	-	GO:0047372;GO:0016298;GO:0005737;GO:0005794;GO:0016020;GO:0005783;	-	alpha/beta-Hydrolases superfamily protein	-	GO:0005737//cytoplasm;GO:0005794//Golgi apparatus;GO:0016020//membrane;GO:0005783//endoplasmic reticulum;	GO:0047372//acylglycerol lipase activity;GO:0016298//lipase activity;	-
AT5G64450	24.6532	6.7076	2.7458	8.779e-06	0.0003078	Up Regulation	Chr5	25771949	25772761	+	546	-	GO:0005634;GO:0005777;GO:0010468;	-	NYN domain protein	GO:0010468//regulation of gene expression;	GO:0005634//nucleus;GO:0005777//peroxisome;	-	-
AT4G28360	383.558	0.4934	-1.019	8.791e-06	0.0003078	Down Regulation	Chr4	14028983	14031049	-	1250	-	GO:0005739;GO:0015934;GO:0005762;GO:0009507;GO:0003735;GO:0005762;GO:0042255;GO:0005762;GO:0042255;GO:0006412;	K02890	Ribosomal protein L22p/L17e family protein	GO:0042255//ribosome assembly;GO:0042255//ribosome assembly;GO:0006412//translation;	GO:0005739//mitochondrion;GO:0015934//large ribosomal subunit;GO:0005762//mitochondrial large ribosomal subunit;GO:0009507//chloroplast;GO:0005762//mitochondrial large ribosomal subunit;GO:0005762//mitochondrial large ribosomal subunit;	GO:0003735//structural constituent of ribosome;	ko03010(Ribosome)
AT2G15880	785.755	4.4917	2.1673	9.179e-06	0.0003202	Up Regulation	Chr2	6917514	6920319	-	2709	-	GO:0005634;GO:0005199;	-	Leucine-rich repeat (LRR) family protein	-	GO:0005634//nucleus;	GO:0005199//structural constituent of cell wall;	-
AT4G14365	2399.57	2.0144	1.0103	9.292e-06	0.0003236	Up Regulation	Chr4	8271270	8273903	-	1739	XBAT34	GO:0016567;GO:0005634;	-	hypothetical protein	GO:0016567//protein ubiquitination;	GO:0005634//nucleus;	-	-
AT2G39410	29.9211	7.3048	2.8688	9.352e-06	0.0003251	Up Regulation	Chr2	16455569	16458363	+	1416	-	GO:0016298;GO:0005794;GO:0016020;GO:0005783;GO:0047372;	-	alpha/beta-Hydrolases superfamily protein	-	GO:0005794//Golgi apparatus;GO:0016020//membrane;GO:0005783//endoplasmic reticulum;	GO:0016298//lipase activity;GO:0047372//acylglycerol lipase activity;	-
AT4G28460	12.9571	63.286	5.9838	9.503e-06	0.0003292	Up Regulation	Chr4	14065992	14066661	+	670	-	GO:2000280;GO:0045087;GO:0045087;GO:0005576;GO:0045087;GO:0048046;GO:0042742;GO:0005515;GO:2000280;GO:0042742;GO:0006955;GO:0048046;GO:0005515;GO:0048046;GO:0042742;	-	transmembrane protein	GO:2000280//regulation of root development;GO:0045087//innate immune response;GO:0045087//innate immune response;GO:0045087//innate immune response;GO:0042742//defense response to bacterium;GO:2000280//regulation of root development;GO:0042742//defense response to bacterium;GO:0006955//immune response;GO:0042742//defense response to bacterium;	GO:0005576//extracellular region;GO:0048046//apoplast;GO:0048046//apoplast;GO:0048046//apoplast;	GO:0005515//protein binding;GO:0005515//protein binding;	-
AT1G33030	95.2081	7.9477	2.9905	9.596e-06	0.0003318	Up Regulation	Chr1	11964776	11966320	-	1375	-	GO:0019438;GO:0005829;GO:0019438;GO:0005829;GO:0019438;GO:0008171;GO:0032259;GO:0008757;GO:0046983;GO:0008171;	-	O-methyltransferase family protein	GO:0019438//aromatic compound biosynthetic process;GO:0019438//aromatic compound biosynthetic process;GO:0019438//aromatic compound biosynthetic process;GO:0032259//methylation;	GO:0005829//cytosol;GO:0005829//cytosol;	GO:0008171//O-methyltransferase activity;GO:0008757//S-adenosylmethionine-dependent methyltransferase activity;GO:0046983//protein dimerization activity;GO:0008171//O-methyltransferase activity;	-
AT4G39090	11299.5	2.0243	1.0174	9.661e-06	0.0003335	Up Regulation	Chr4	18215542	18217616	-	1681	RD19	GO:0009269;GO:0009269;GO:0051603;GO:0006970;GO:0005576;GO:0051603;GO:0005615;GO:0042742;GO:0006970;GO:0042742;GO:0005634;GO:0000323;GO:0004197;GO:0009414;GO:0004197;GO:0051603;GO:0009414;GO:0004197;GO:0004197;GO:0009269;GO:0051603;GO:0009651;GO:0005764;GO:0005886;GO:0005773;GO:0009651;GO:0042742;GO:0009414;	K01373	Papain family cysteine protease	GO:0009269//response to desiccation;GO:0009269//response to desiccation;GO:0051603//proteolysis involved in cellular protein catabolic process;GO:0006970//response to osmotic stress;GO:0051603//proteolysis involved in cellular protein catabolic process;GO:0042742//defense response to bacterium;GO:0006970//response to osmotic stress;GO:0042742//defense response to bacterium;GO:0009414//response to…	GO:0005576//extracellular region;GO:0005615//extracellular space;GO:0005634//nucleus;GO:0000323//lytic vacuole;GO:0005764//lysosome;GO:0005886//plasma membrane;GO:0005773//vacuole;	GO:0004197//cysteine-type endopeptidase activity;GO:0004197//cysteine-type endopeptidase activity;GO:0004197//cysteine-type endopeptidase activity;GO:0004197//cysteine-type endopeptidase activity;	ko04626(Plant-pathogen interaction)
AT2G32030	74.942	2.6123	1.3853	9.757e-06	0.0003362	Up Regulation	Chr2	13632468	13633551	-	1084	-	GO:0005737;GO:0008080;	-	Acyl-CoA N-acyltransferases (NAT) superfamily protein	-	GO:0005737//cytoplasm;	GO:0008080//N-acetyltransferase activity;	-
AT2G45970	357.629	0.3654	-1.453	9.831e-06	0.0003375	Down Regulation	Chr2	18912095	18914739	-	2645	CYP86A8	GO:0020037;GO:0070330;GO:0010214;GO:0018685;GO:0005506;GO:0010214;GO:0005576;GO:0010214;GO:0008610;GO:0010214;GO:0008610;GO:0018685;GO:0006631;GO:0008610;GO:0006631;GO:0006631;	K15398	cytochrome P450, family 86, subfamily A, polypeptide 8	GO:0010214//seed coat development;GO:0010214//seed coat development;GO:0010214//seed coat development;GO:0008610//lipid biosynthetic process;GO:0010214//seed coat development;GO:0008610//lipid biosynthetic process;GO:0006631//fatty acid metabolic process;GO:0008610//lipid biosynthetic process;GO:0006631//fatty acid metabolic process;GO:0006631//fatty acid metabolic process;	GO:0005576//extracellular region;	GO:0020037//heme binding;GO:0070330//aromatase activity;GO:0018685//alkane 1-monooxygenase activity;GO:0005506//iron ion binding;GO:0018685//alkane 1-monooxygenase activity;	ko00073(Cutin, suberine and wax biosynthesis)
AT1G32950	24.152	6.6413	2.7315	9.961e-06	0.0003414	Up Regulation	Chr1	11941048	11944824	+	2735	-	GO:0004252;GO:0004252;GO:0004252;GO:0005615;GO:0004252;GO:0005576;GO:0005576;	-	Subtilase family protein	-	GO:0005615//extracellular space;GO:0005576//extracellular region;GO:0005576//extracellular region;	GO:0004252//serine-type endopeptidase activity;GO:0004252//serine-type endopeptidase activity;GO:0004252//serine-type endopeptidase activity;GO:0004252//serine-type endopeptidase activity;	-
AT3G48850	38.3386	11.3852	3.5091	1.003e-05	0.0003432	Up Regulation	Chr3	18114526	18116569	-	1474	PHT3%3B2	GO:0031305;GO:0035435;GO:0009651;GO:0035435;GO:0031305;GO:0005315;GO:0031305;GO:0009507;GO:0003729;GO:0009651;	K15102	phosphate transporter 3;2	GO:0035435//phosphate ion transmembrane transport;GO:0009651//response to salt stress;GO:0035435//phosphate ion transmembrane transport;GO:0009651//response to salt stress;	GO:0031305//integral component of mitochondrial inner membrane;GO:0031305//integral component of mitochondrial inner membrane;GO:0031305//integral component of mitochondrial inner membrane;GO:0009507//chloroplast;	GO:0005315//inorganic phosphate transmembrane transporter activity;GO:0003729//mRNA binding;	-
AT3G16370	5656.68	0.305	-1.713	1.028e-05	0.0003503	Down Regulation	Chr3	5556710	5558982	+	1911	-	GO:0048046;GO:0048046;GO:0016788;GO:0009507;	-	GDSL-like Lipase/Acylhydrolase superfamily protein	-	GO:0048046//apoplast;GO:0048046//apoplast;GO:0009507//chloroplast;	GO:0016788//hydrolase activity, acting on ester bonds;	-
AT1G80440	3687.64	2.4532	1.2946	1.048e-05	0.0003566	Up Regulation	Chr1	30241452	30243176	+	1725	-	GO:0005829;GO:0080037;GO:0080037;GO:0080037;GO:0080037;GO:0005737;GO:2000762;GO:2000762;GO:2000762;GO:0080037;GO:0019005;GO:0003674;	-	Galactose oxidase/kelch repeat superfamily protein	GO:0080037//negative regulation of cytokinin-activated signaling pathway;GO:0080037//negative regulation of cytokinin-activated signaling pathway;GO:0080037//negative regulation of cytokinin-activated signaling pathway;GO:0080037//negative regulation of cytokinin-activated signaling pathway;GO:2000762//regulation of phenylpropanoid metabolic process;GO:2000762//regulation of phenylpropanoid metab…	GO:0005829//cytosol;GO:0005737//cytoplasm;GO:0019005//SCF ubiquitin ligase complex;	GO:0003674//molecular_function;	-
AT1G70690	245.181	2.6933	1.4294	1.054e-05	0.0003582	Up Regulation	Chr1	26651840	26653643	+	1421	HWI1	GO:0009506;GO:0005576;GO:0009506;GO:0051707;GO:0051707;GO:0009506;GO:0042742;GO:0042742;GO:0042742;	-	Receptor-like protein kinase-related family protein	GO:0051707//response to other organism;GO:0051707//response to other organism;GO:0042742//defense response to bacterium;GO:0042742//defense response to bacterium;GO:0042742//defense response to bacterium;	GO:0009506//plasmodesma;GO:0005576//extracellular region;GO:0009506//plasmodesma;GO:0009506//plasmodesma;	-	-
AT1G30730	45.6294	5.0989	2.3502	1.07e-05	0.0003629	Up Regulation	Chr1	10900681	10902626	+	1946	-	GO:0071949;GO:0071949;GO:0005737;GO:0005618;	-	FAD-binding Berberine family protein	-	GO:0005737//cytoplasm;GO:0005618//cell wall;	GO:0071949//FAD binding;GO:0071949//FAD binding;	-
AT5G27280	207.985	2.0019	1.0014	1.099e-05	0.0003722	Up Regulation	Chr5	9617440	9618481	+	859	-	GO:0050821;GO:0006457;GO:0009507;GO:0051087;GO:0030150;GO:0005739;GO:0008270;GO:0030150;GO:0030150;	-	Zim17-type zinc finger protein	GO:0050821//protein stabilization;GO:0006457//protein folding;GO:0030150//protein import into mitochondrial matrix;GO:0030150//protein import into mitochondrial matrix;GO:0030150//protein import into mitochondrial matrix;	GO:0009507//chloroplast;GO:0005739//mitochondrion;	GO:0051087//chaperone binding;GO:0008270//zinc ion binding;	-
AT3G61630	313.663	2.398	1.2618	1.102e-05	0.0003725	Up Regulation	Chr3	22804998	22806527	+	1348	CRF6	GO:0003700;GO:0000976;GO:0048825;GO:0048366;GO:0009793;GO:0006355;GO:0005515;GO:0009793;GO:0048825;GO:0005515;GO:0005515;GO:0000976;GO:0048825;GO:0005515;GO:0005515;GO:0048825;GO:0005515;GO:0000976;GO:0000976;GO:0048825;GO:0005634;GO:0005515;GO:0005634;GO:0005515;GO:0005515;GO:0005515;GO:0006355;GO:0000976;GO:0005737;GO:0006355;GO:0009793;GO:0005515;GO:0005515;GO:0009793;GO:0006355;GO:0005515;GO:…	-	cytokinin response factor 6	GO:0048825//cotyledon development;GO:0048366//leaf development;GO:0009793//embryo development ending in seed dormancy;GO:0006355//regulation of transcription, DNA-templated;GO:0009793//embryo development ending in seed dormancy;GO:0048825//cotyledon development;GO:0048825//cotyledon development;GO:0048825//cotyledon development;GO:0048825//cotyledon development;GO:0006355//regulation of transcrip…	GO:0005634//nucleus;GO:0005634//nucleus;GO:0005737//cytoplasm;	GO:0003700//DNA-binding transcription factor activity;GO:0000976//transcription cis-regulatory region binding;GO:0005515//protein binding;GO:0005515//protein binding;GO:0005515//protein binding;GO:0000976//transcription cis-regulatory region binding;GO:0005515//protein binding;GO:0005515//protein binding;GO:0005515//protein binding;GO:0000976//transcription cis-regulatory region binding;GO:000097…	-
AT4G24770	10521.9	0.4988	-1.004	1.119e-05	0.0003775	Down Regulation	Chr4	12765761	12769419	-	1755	RBP31	GO:0009941;GO:0009507;GO:0009535;GO:0009507;GO:0003729;GO:0009535;GO:0009535;GO:0009941;GO:0009507;GO:0009535;GO:0009535;GO:0009941;GO:0009535;GO:0016553;GO:0009507;GO:0043489;GO:0006396;GO:0009570;GO:1901259;GO:0009631;GO:0009535;GO:0009941;GO:0009570;GO:0009535;GO:0009535;GO:0003729;GO:0009535;GO:0003729;GO:0045087;GO:0009535;GO:0009579;GO:0009570;GO:0009570;GO:0009535;GO:0043489;GO:0006396;GO:…	-	31-kDa RNA binding protein	GO:0016553//base conversion or substitution editing;GO:0043489//RNA stabilization;GO:0006396//RNA processing;GO:1901259//chloroplast rRNA processing;GO:0009631//cold acclimation;GO:0045087//innate immune response;GO:0043489//RNA stabilization;GO:0006396//RNA processing;GO:0009409//response to cold;GO:0009409//response to cold;GO:0009451//RNA modification;GO:0009451//RNA modification;GO:0043489//R…	GO:0009941//chloroplast envelope;GO:0009507//chloroplast;GO:0009535//chloroplast thylakoid membrane;GO:0009507//chloroplast;GO:0009535//chloroplast thylakoid membrane;GO:0009535//chloroplast thylakoid membrane;GO:0009941//chloroplast envelope;GO:0009507//chloroplast;GO:0009535//chloroplast thylakoid membrane;GO:0009535//chloroplast thylakoid membrane;GO:0009941//chloroplast envelope;GO:0009535//c…	GO:0003729//mRNA binding;GO:0003729//mRNA binding;GO:0003729//mRNA binding;GO:0003723//RNA binding;GO:0003723//RNA binding;GO:0008266//poly(U) RNA binding;GO:0003723//RNA binding;	-
AT1G04520	177.979	0.2405	-2.056	1.142e-05	0.0003848	Down Regulation	Chr1	1231452	1234032	+	1569	PDLP2	GO:0010497;GO:0010497;GO:0009506;GO:0010497;GO:0046739;GO:0046739;GO:0010497;GO:0003674;GO:0005576;GO:0009506;	-	plasmodesmata-located protein 2	GO:0010497//plasmodesmata-mediated intercellular transport;GO:0010497//plasmodesmata-mediated intercellular transport;GO:0010497//plasmodesmata-mediated intercellular transport;GO:0046739//transport of virus in multicellular host;GO:0046739//transport of virus in multicellular host;GO:0010497//plasmodesmata-mediated intercellular transport;	GO:0009506//plasmodesma;GO:0005576//extracellular region;GO:0009506//plasmodesma;	GO:0003674//molecular_function;	-
AT1G49000	57.8178	4.0754	2.027	1.147e-05	0.0003857	Up Regulation	Chr1	18123071	18124289	-	1219	-	GO:0005739;GO:0003674;GO:0008150;	-	transmembrane protein	GO:0008150//biological_process;	GO:0005739//mitochondrion;	GO:0003674//molecular_function;	-
AT1G34065	72.6145	0.3755	-1.413	1.17e-05	0.0003919	Down Regulation	Chr1	12398428	12401036	-	1327	SAMC2	GO:0005743;GO:0000095;GO:0005743;GO:0009941;GO:0005739;GO:0009941;GO:0055085;GO:0009941;GO:0055085;GO:0005739;GO:0005743;	K15111	S-adenosylmethionine carrier 2	GO:0055085//transmembrane transport;GO:0055085//transmembrane transport;	GO:0005743//mitochondrial inner membrane;GO:0005743//mitochondrial inner membrane;GO:0009941//chloroplast envelope;GO:0005739//mitochondrion;GO:0009941//chloroplast envelope;GO:0009941//chloroplast envelope;GO:0005739//mitochondrion;GO:0005743//mitochondrial inner membrane;	GO:0000095//S-adenosyl-L-methionine transmembrane transporter activity;	-
AT4G35770	1266.7	3.9364	1.9769	1.211e-05	0.0004048	Up Regulation	Chr4	16944878	16946266	+	1297	SEN1	GO:0009507;GO:0005634;GO:0005575;GO:0005634;GO:0009507;GO:0003674;GO:0009744;GO:0003674;GO:0007568;GO:0009753;GO:0007568;GO:0009611;GO:0009753;GO:0009416;GO:0005634;GO:0006979;GO:0007568;	-	Rhodanese/Cell cycle control phosphatase superfamily protein	GO:0009744//response to sucrose;GO:0007568//aging;GO:0009753//response to jasmonic acid;GO:0007568//aging;GO:0009611//response to wounding;GO:0009753//response to jasmonic acid;GO:0009416//response to light stimulus;GO:0006979//response to oxidative stress;GO:0007568//aging;	GO:0009507//chloroplast;GO:0005634//nucleus;GO:0005575//cellular_component;GO:0005634//nucleus;GO:0009507//chloroplast;GO:0005634//nucleus;	GO:0003674//molecular_function;GO:0003674//molecular_function;	-
AT1G23870	665.572	2.3023	1.203	1.212e-05	0.0004048	Up Regulation	Chr1	8432179	8435656	+	2973	TPS9	GO:0005737;GO:0005829;GO:0016757;	K16055	trehalose-phosphatase/synthase 9	-	GO:0005737//cytoplasm;GO:0005829//cytosol;	GO:0016757//glycosyltransferase activity;	ko00500(Starch and sucrose metabolism)
AT3G25780	122.865	2.2678	1.1813	1.216e-05	0.000405	Up Regulation	Chr3	9409160	9411090	+	1660	AOC3	GO:0009695;GO:0046423;GO:0005886;GO:0005886;GO:0005774;GO:0005774;GO:0009695;GO:0009507;GO:0009620;GO:0009620;GO:0009695;	K10525	allene oxide cyclase 3	GO:0009695//jasmonic acid biosynthetic process;GO:0009695//jasmonic acid biosynthetic process;GO:0009620//response to fungus;GO:0009620//response to fungus;GO:0009695//jasmonic acid biosynthetic process;	GO:0005886//plasma membrane;GO:0005886//plasma membrane;GO:0005774//vacuolar membrane;GO:0005774//vacuolar membrane;GO:0009507//chloroplast;	GO:0046423//allene-oxide cyclase activity;	ko00592(alpha-Linolenic acid metabolism)
AT3G61160	86.052	2.753	1.461	1.217e-05	0.000405	Up Regulation	Chr3	22635803	22638817	+	2015	-	GO:0007165;GO:0005829;GO:0006468;GO:0005737;GO:0046777;GO:0106310;GO:0004674;GO:0106311;GO:0005634;GO:0005739;GO:0046777;GO:0005634;GO:0046777;GO:0004674;GO:0004674;GO:0005634;GO:0006468;GO:0106311;GO:0005634;GO:0106311;GO:0005829;GO:0006468;GO:0004674;GO:0004674;GO:0004674;GO:0106310;GO:0106310;GO:0005634;	-	Protein kinase superfamily protein	GO:0007165//signal transduction;GO:0006468//protein phosphorylation;GO:0046777//protein autophosphorylation;GO:0046777//protein autophosphorylation;GO:0046777//protein autophosphorylation;GO:0006468//protein phosphorylation;GO:0006468//protein phosphorylation;	GO:0005829//cytosol;GO:0005737//cytoplasm;GO:0005634//nucleus;GO:0005739//mitochondrion;GO:0005634//nucleus;GO:0005634//nucleus;GO:0005634//nucleus;GO:0005829//cytosol;GO:0005634//nucleus;	GO:0106310//protein serine kinase activity;GO:0004674//protein serine/threonine kinase activity;GO:0004674//protein serine/threonine kinase activity;GO:0004674//protein serine/threonine kinase activity;GO:0004674//protein serine/threonine kinase activity;GO:0004674//protein serine/threonine kinase activity;GO:0004674//protein serine/threonine kinase activity;GO:0106310//protein serine kinase acti…	-
AT4G13710	52.9418	0.3512	-1.51	1.228e-05	0.0004079	Down Regulation	Chr4	7962428	7966521	+	2044	-	GO:0045490;GO:0045490;GO:0016829;GO:0005576;GO:0005576;GO:0045490;GO:0030570;	K01728	Pectin lyase-like superfamily protein	GO:0045490//pectin catabolic process;GO:0045490//pectin catabolic process;GO:0045490//pectin catabolic process;	GO:0005576//extracellular region;GO:0005576//extracellular region;	GO:0016829//lyase activity;GO:0030570//pectate lyase activity;	ko00040(Pentose and glucuronate interconversions)
AT3G47780	204.334	3.3096	1.7266	1.239e-05	0.000411	Up Regulation	Chr3	17624340	17629285	+	3281	ABCA7	GO:0005739;GO:0042626;GO:0006869;GO:0005319;GO:0042626;GO:0005886;GO:0016887;GO:0009506;GO:0055085;GO:0055085;GO:0022857;GO:0043231;	-	ABC2 homolog 6	GO:0006869//lipid transport;GO:0055085//transmembrane transport;GO:0055085//transmembrane transport;	GO:0005739//mitochondrion;GO:0005886//plasma membrane;GO:0009506//plasmodesma;GO:0043231//intracellular membrane-bounded organelle;	GO:0042626//ATPase-coupled transmembrane transporter activity;GO:0005319//lipid transporter activity;GO:0042626//ATPase-coupled transmembrane transporter activity;GO:0016887//ATP hydrolysis activity;GO:0022857//transmembrane transporter activity;	-
AT1G09480	76.2898	7.7384	2.952	1.252e-05	0.0004145	Up Regulation	Chr1	3057975	3060757	+	1324	-	GO:0004022;GO:0016616;GO:0005575;GO:0003824;	-	NAD(P)-binding Rossmann-fold superfamily protein	-	GO:0005575//cellular_component;	GO:0004022//alcohol dehydrogenase (NAD+) activity;GO:0016616//oxidoreductase activity, acting on the CH-OH group of donors, NAD or NADP as acceptor;GO:0003824//catalytic activity;	-
AT3G47480	933.435	3.2711	1.7098	1.272e-05	0.0004199	Up Regulation	Chr3	17496085	17497164	-	1080	-	GO:0005509;GO:0009507;GO:0008150;	K13448	Calcium-binding EF-hand family protein	GO:0008150//biological_process;	GO:0009507//chloroplast;	GO:0005509//calcium ion binding;	ko04626(Plant-pathogen interaction)
AT1G74080	14.6974	71.9768	6.1695	1.277e-05	0.0004207	Up Regulation	Chr1	27855578	27857598	+	1562	MYB122	GO:0000976;GO:0000976;GO:0006355;GO:0005634;GO:0000976;GO:0000976;GO:0009625;GO:0006355;GO:0006355;GO:0009625;GO:0009506;GO:0006355;GO:0003700;	K09422	myb domain protein 122	GO:0006355//regulation of transcription, DNA-templated;GO:0009625//response to insect;GO:0006355//regulation of transcription, DNA-templated;GO:0006355//regulation of transcription, DNA-templated;GO:0009625//response to insect;GO:0006355//regulation of transcription, DNA-templated;	GO:0005634//nucleus;GO:0009506//plasmodesma;	GO:0000976//transcription cis-regulatory region binding;GO:0000976//transcription cis-regulatory region binding;GO:0000976//transcription cis-regulatory region binding;GO:0000976//transcription cis-regulatory region binding;GO:0003700//DNA-binding transcription factor activity;	-
AT2G46810	182.183	0.3607	-1.471	1.293e-05	0.0004251	Down Regulation	Chr2	19239694	19242772	+	2636	-	GO:0005634;GO:0009631;GO:0000981;GO:0042803;GO:0006355;GO:0006357;GO:0005634;GO:0005634;GO:0005515;GO:0005515;GO:0006355;GO:0006355;GO:0000978;GO:0006355;GO:0009631;GO:0003700;GO:0000978;GO:0006355;GO:0046983;GO:0006355;GO:0006357;GO:0005634;GO:0006357;GO:0003700;GO:0006355;GO:0006355;GO:0006357;GO:0005634;	-	basic helix-loop-helix (bHLH) DNA-binding superfamily protein	GO:0009631//cold acclimation;GO:0006355//regulation of transcription, DNA-templated;GO:0006357//regulation of transcription by RNA polymerase II;GO:0006355//regulation of transcription, DNA-templated;GO:0006355//regulation of transcription, DNA-templated;GO:0006355//regulation of transcription, DNA-templated;GO:0009631//cold acclimation;GO:0006355//regulation of transcription, DNA-templated;GO:00…	GO:0005634//nucleus;GO:0005634//nucleus;GO:0005634//nucleus;GO:0005634//nucleus;GO:0005634//nucleus;	GO:0000981//DNA-binding transcription factor activity, RNA polymerase II-specific;GO:0042803//protein homodimerization activity;GO:0005515//protein binding;GO:0005515//protein binding;GO:0000978//RNA polymerase II cis-regulatory region sequence-specific DNA binding;GO:0003700//DNA-binding transcription factor activity;GO:0000978//RNA polymerase II cis-regulatory region sequence-specific DNA bindi…	-
AT4G37980	940.824	0.4449	-1.168	1.313e-05	0.0004309	Down Regulation	Chr4	17852441	17854608	+	1820	ELI3-1	GO:0009809;GO:0052747;GO:0009626;GO:0009626;GO:0009809;GO:0009617;GO:0009617;GO:0010597;GO:0009809;GO:0009626;GO:0009626;GO:0009626;GO:0045551;GO:0009809;GO:0009809;GO:0005737;GO:0045551;GO:0010597;GO:0005737;GO:0009809;GO:0008270;GO:0009809;GO:0016616;GO:0009809;GO:0045551;GO:0010597;GO:0005886;	K00083	cinnamyl alcohol dehydrogenase 7	GO:0009809//lignin biosynthetic process;GO:0009626//plant-type hypersensitive response;GO:0009626//plant-type hypersensitive response;GO:0009809//lignin biosynthetic process;GO:0009617//response to bacterium;GO:0009617//response to bacterium;GO:0010597//green leaf volatile biosynthetic process;GO:0009809//lignin biosynthetic process;GO:0009626//plant-type hypersensitive response;GO:0009626//plant…	GO:0005737//cytoplasm;GO:0005737//cytoplasm;GO:0005886//plasma membrane;	GO:0052747//sinapyl alcohol dehydrogenase activity;GO:0045551//cinnamyl-alcohol dehydrogenase activity;GO:0045551//cinnamyl-alcohol dehydrogenase activity;GO:0008270//zinc ion binding;GO:0016616//oxidoreductase activity, acting on the CH-OH group of donors, NAD or NADP as acceptor;GO:0045551//cinnamyl-alcohol dehydrogenase activity;	ko00940(Phenylpropanoid biosynthesis)
AT5G03130	11.952	0.1019	-3.294	1.334e-05	0.0004373	Down Regulation	Chr5	735867	736958	+	927	-	GO:0003674;GO:0008150;GO:0005739;	-	hypothetical protein	GO:0008150//biological_process;	GO:0005739//mitochondrion;	GO:0003674//molecular_function;	-
AT3G16720	1110.12	2.3239	1.2165	1.379e-05	0.0004511	Up Regulation	Chr3	5692607	5694181	+	1575	ATL2	GO:0005634;GO:0006952;GO:0016567;GO:0010200;	-	TOXICOS EN LEVADURA 2	GO:0006952//defense response;GO:0016567//protein ubiquitination;GO:0010200//response to chitin;	GO:0005634//nucleus;	-	-
AT1G19250	160.624	7.6687	2.939	1.392e-05	0.0004546	Up Regulation	Chr1	6650476	6653195	-	1915	FMO1	GO:0009626;GO:0002758;GO:0009627;GO:0071456;GO:0002758;GO:0031543;GO:0050660;GO:0050832;GO:0071456;GO:0009626;GO:0009626;GO:0002758;GO:0062047;GO:0050832;GO:0002758;GO:0050660;GO:0009626;GO:0002758;GO:0050832;GO:0009507;GO:0071456;GO:0051707;GO:0002758;GO:0002758;GO:0062034;GO:0042742;GO:0004499;GO:0062034;GO:0062034;GO:0042742;GO:0050661;GO:0009627;GO:0009627;GO:0009627;GO:0009627;GO:0009626;GO:…	K00485	flavin-dependent monooxygenase 1	GO:0009626//plant-type hypersensitive response;GO:0002758//innate immune response-activating signal transduction;GO:0009627//systemic acquired resistance;GO:0071456//cellular response to hypoxia;GO:0002758//innate immune response-activating signal transduction;GO:0050832//defense response to fungus;GO:0071456//cellular response to hypoxia;GO:0009626//plant-type hypersensitive response;GO:0009626/…	GO:0009507//chloroplast;	GO:0031543//peptidyl-proline dioxygenase activity;GO:0050660//flavin adenine dinucleotide binding;GO:0062047//pipecolic acid N-hydroxylase;GO:0050660//flavin adenine dinucleotide binding;GO:0004499//N,N-dimethylaniline monooxygenase activity;GO:0050661//NADP binding;	-
AT3G13470	1303.84	0.2465	-2.021	1.399e-05	0.0004562	Down Regulation	Chr3	4389215	4393015	+	2348	Cpn60beta2	GO:0009507;GO:0009507;GO:0009941;GO:0009941;GO:0009570;GO:0005739;GO:0003729;GO:0009570;GO:0009570;GO:0005730;GO:0042026;GO:0006457;GO:0009941;GO:0022626;GO:0009570;GO:0009941;GO:0009941;GO:0022626;GO:0009941;GO:0051085;GO:0005634;GO:0009507;GO:0009570;GO:0009570;GO:0009570;GO:0009570;GO:0022626;GO:0022626;	K04077	TCP-1/cpn60 chaperonin family protein	GO:0042026//protein refolding;GO:0006457//protein folding;GO:0051085//chaperone cofactor-dependent protein refolding;	GO:0009507//chloroplast;GO:0009507//chloroplast;GO:0009941//chloroplast envelope;GO:0009941//chloroplast envelope;GO:0009570//chloroplast stroma;GO:0005739//mitochondrion;GO:0009570//chloroplast stroma;GO:0009570//chloroplast stroma;GO:0005730//nucleolus;GO:0009941//chloroplast envelope;GO:0022626//cytosolic ribosome;GO:0009570//chloroplast stroma;GO:0009941//chloroplast envelope;GO:0009941//chlo…	GO:0003729//mRNA binding;	ko03018(RNA degradation)
AT5G49170	59.4853	0.1972	-2.342	1.419e-05	0.0004609	Down Regulation	Chr5	19938540	19939797	-	1172	-	GO:0008150;GO:0009507;GO:0003674;	-	hypothetical protein	GO:0008150//biological_process;	GO:0009507//chloroplast;	GO:0003674//molecular_function;	-
AT1G80920	10596.3	2.3676	1.2434	1.422e-05	0.0004609	Up Regulation	Chr1	30403503	30404713	-	1016	J8	GO:0009570;GO:0009507;GO:0009507;GO:0009416;GO:0009570;GO:0005634;	-	Chaperone DnaJ-domain superfamily protein	GO:0009416//response to light stimulus;	GO:0009570//chloroplast stroma;GO:0009507//chloroplast;GO:0009507//chloroplast;GO:0009570//chloroplast stroma;GO:0005634//nucleus;	-	-
AT1G76705	56.3427	3.1919	1.6744	1.423e-05	0.0004609	Up Regulation	Chr1	28786290	28787328	+	811	-	GO:0008150;GO:0005739;	-	calmodulin binding protein	GO:0008150//biological_process;	GO:0005739//mitochondrion;	-	-
AT3G09940	569.462	4.6425	2.2149	1.461e-05	0.0004719	Up Regulation	Chr3	3056375	3059244	-	1593	MDHAR	GO:0016491;GO:0009414;GO:0009414;GO:0043903;GO:0009414;GO:0005829;GO:0009610;GO:0009753;GO:0016656;GO:0009753;GO:0005829;GO:0009610;GO:0050660;GO:0050660;GO:0005737;GO:0005829;GO:0005737;	K08232	monodehydroascorbate reductase	GO:0009414//response to water deprivation;GO:0009414//response to water deprivation;GO:0043903//regulation of biological process involved in symbiotic interaction;GO:0009414//response to water deprivation;GO:0009610//response to symbiotic fungus;GO:0009753//response to jasmonic acid;GO:0009753//response to jasmonic acid;GO:0009610//response to symbiotic fungus;	GO:0005829//cytosol;GO:0005829//cytosol;GO:0005737//cytoplasm;GO:0005829//cytosol;GO:0005737//cytoplasm;	GO:0016491//oxidoreductase activity;GO:0016656//monodehydroascorbate reductase (NADH) activity;GO:0050660//flavin adenine dinucleotide binding;GO:0050660//flavin adenine dinucleotide binding;	ko00053(Ascorbate and aldarate metabolism)
AT1G69930	45.1739	6.9158	2.7899	1.503e-05	0.0004838	Up Regulation	Chr1	26337481	26338818	-	1087	GSTU11	GO:0005737;GO:0005737;GO:0006749;GO:0006749;GO:0005737;GO:0009407;GO:0009407;GO:0009407;GO:0009407;GO:0004364;GO:0009407;	K00799	glutathione S-transferase TAU 11	GO:0006749//glutathione metabolic process;GO:0006749//glutathione metabolic process;GO:0009407//toxin catabolic process;GO:0009407//toxin catabolic process;GO:0009407//toxin catabolic process;GO:0009407//toxin catabolic process;GO:0009407//toxin catabolic process;	GO:0005737//cytoplasm;GO:0005737//cytoplasm;GO:0005737//cytoplasm;	GO:0004364//glutathione transferase activity;	ko00480(Glutathione metabolism)
AT3G13433	20.2195	35.8615	5.1644	1.514e-05	0.0004863	Up Regulation	Chr3	4374214	4374784	+	503	-	GO:0008150;GO:0003674;	-	transmembrane protein	GO:0008150//biological_process;	-	GO:0003674//molecular_function;	-
AT5G45090	18.1444	7.8703	2.9764	1.525e-05	0.0004893	Up Regulation	Chr5	18202617	18205000	-	1299	PP2-A7	GO:0005634;GO:0007165;GO:0030246;GO:0009507;	-	phloem protein 2-A7	GO:0007165//signal transduction;	GO:0005634//nucleus;GO:0009507//chloroplast;	GO:0030246//carbohydrate binding;	-
AT5G52640	279.731	2.3099	1.2078	1.551e-05	0.0004951	Up Regulation	Chr5	21352557	21355147	+	2103	HSP90.1	GO:0051082;GO:0005886;GO:0050821;GO:0034605;GO:0046685;GO:0005829;GO:0034605;GO:0006457;GO:0005737;GO:0048471;GO:0005886;GO:0005515;GO:0042742;GO:0061077;GO:0034605;GO:0042742;GO:0005829;GO:0009408;GO:0042742;GO:0032991;GO:0005829;GO:0005618;GO:0042742;GO:0042742;GO:0009408;GO:0042742;GO:0005515;GO:0005515;GO:0005515;GO:0005829;	K04079	heat shock-like protein	GO:0050821//protein stabilization;GO:0034605//cellular response to heat;GO:0046685//response to arsenic-containing substance;GO:0034605//cellular response to heat;GO:0006457//protein folding;GO:0042742//defense response to bacterium;GO:0061077//chaperone-mediated protein folding;GO:0034605//cellular response to heat;GO:0042742//defense response to bacterium;GO:0009408//response to heat;GO:0042742…	GO:0005886//plasma membrane;GO:0005829//cytosol;GO:0005737//cytoplasm;GO:0048471//perinuclear region of cytoplasm;GO:0005886//plasma membrane;GO:0005829//cytosol;GO:0032991//protein-containing complex;GO:0005829//cytosol;GO:0005618//cell wall;GO:0005829//cytosol;	GO:0051082//unfolded protein binding;GO:0005515//protein binding;GO:0005515//protein binding;GO:0005515//protein binding;GO:0005515//protein binding;	ko04626(Plant-pathogen interaction);ko04141(Protein processing in endoplasmic reticulum)
AT4G35110	303.064	2.2542	1.1726	1.596e-05	0.000507	Up Regulation	Chr4	16712280	16715114	-	2668	-	GO:0003682;GO:0080167;GO:0034087;GO:0071733;GO:1990414;GO:1905406;GO:0071733;GO:0090694;GO:1990414;GO:0071733;GO:1990414;GO:0071733;GO:0005634;GO:0071733;GO:0005634;GO:0005634;GO:0071169;GO:0034087;GO:0005634;GO:1905406;GO:0005634;GO:1905406;GO:0034087;GO:0005634;	-	phospholipase-like protein (PEARLI 4) family protein	GO:0080167//response to karrikin;GO:0034087//establishment of mitotic sister chromatid cohesion;GO:0071733//obsolete transcriptional activation by promoter-enhancer looping;GO:1990414//replication-born double-strand break repair via sister chromatid exchange;GO:1905406//positive regulation of mitotic cohesin loading;GO:0071733//obsolete transcriptional activation by promoter-enhancer looping;GO:1…	GO:0090694//Scc2-Scc4 cohesin loading complex;GO:0005634//nucleus;GO:0005634//nucleus;GO:0005634//nucleus;GO:0005634//nucleus;GO:0005634//nucleus;GO:0005634//nucleus;	GO:0003682//chromatin binding;	-
AT5G15500	46.646	39.7633	5.3134	1.599e-05	0.000507	Up Regulation	Chr5	5031648	5033540	-	1893	-	GO:0008150;GO:0005737;	-	Ankyrin repeat family protein	GO:0008150//biological_process;	GO:0005737//cytoplasm;	-	-
AT1G06180	59.3246	4.0482	2.0173	1.601e-05	0.000507	Up Regulation	Chr1	1889362	1891276	+	1076	MYB13	GO:0009909;GO:0000976;GO:0005515;GO:0000976;GO:0005515;GO:0009909;GO:0009909;GO:0009909;GO:0005634;GO:0009909;GO:0003700;	K09422	myb domain protein 13	GO:0009909//regulation of flower development;GO:0009909//regulation of flower development;GO:0009909//regulation of flower development;GO:0009909//regulation of flower development;GO:0009909//regulation of flower development;	GO:0005634//nucleus;	GO:0000976//transcription cis-regulatory region binding;GO:0005515//protein binding;GO:0000976//transcription cis-regulatory region binding;GO:0005515//protein binding;GO:0003700//DNA-binding transcription factor activity;	-
AT5G16000	334.939	0.3171	-1.657	1.608e-05	0.0005081	Down Regulation	Chr5	5223934	5227288	+	2532	NIK1	GO:0005886;GO:0005515;GO:0005515;GO:0006468;GO:0106310;GO:0005515;GO:0051607;GO:0005515;GO:0005515;GO:0005576;GO:0005515;GO:0005515;GO:0005886;GO:0051607;GO:0005515;GO:0051607;GO:0016301;GO:0005515;GO:0106310;GO:0042802;GO:0106310;GO:0005515;GO:0006468;GO:0005515;GO:0005515;GO:0106311;GO:0005515;GO:0006468;GO:0005515;GO:0005515;GO:0106311;GO:0005515;GO:0005515;GO:0005515;GO:0106311;GO:0005515;GO:…	-	NSP-interacting kinase 1	GO:0006468//protein phosphorylation;GO:0051607//defense response to virus;GO:0051607//defense response to virus;GO:0051607//defense response to virus;GO:0006468//protein phosphorylation;GO:0006468//protein phosphorylation;	GO:0005886//plasma membrane;GO:0005576//extracellular region;GO:0005886//plasma membrane;	GO:0005515//protein binding;GO:0005515//protein binding;GO:0106310//protein serine kinase activity;GO:0005515//protein binding;GO:0005515//protein binding;GO:0005515//protein binding;GO:0005515//protein binding;GO:0005515//protein binding;GO:0005515//protein binding;GO:0016301//kinase activity;GO:0005515//protein binding;GO:0106310//protein serine kinase activity;GO:0042802//identical protein bin…	-
AT1G21390	194.348	2.619	1.389	1.615e-05	0.0005095	Up Regulation	Chr1	7489046	7490803	-	1335	emb2170	GO:0009793;GO:0005634;GO:0009793;GO:0009793;GO:0009793;GO:0009793;GO:0003674;	-	embryo defective 2170	GO:0009793//embryo development ending in seed dormancy;GO:0009793//embryo development ending in seed dormancy;GO:0009793//embryo development ending in seed dormancy;GO:0009793//embryo development ending in seed dormancy;GO:0009793//embryo development ending in seed dormancy;	GO:0005634//nucleus;	GO:0003674//molecular_function;	-
AT1G12010	78.6565	2.2859	1.1928	1.625e-05	0.0005114	Up Regulation	Chr1	4056165	4057968	+	1370	-	GO:0009815;GO:0009693;GO:0009693;GO:0005829;GO:0071398;GO:0009693;GO:0009693;GO:0051213;GO:0009693;GO:0009693;GO:0005737;GO:0071398;GO:0009815;	K05933	2-oxoglutarate (2OG) and Fe(II)-dependent oxygenase superfamily protein	GO:0009693//ethylene biosynthetic process;GO:0009693//ethylene biosynthetic process;GO:0071398//cellular response to fatty acid;GO:0009693//ethylene biosynthetic process;GO:0009693//ethylene biosynthetic process;GO:0009693//ethylene biosynthetic process;GO:0009693//ethylene biosynthetic process;GO:0071398//cellular response to fatty acid;	GO:0005829//cytosol;GO:0005737//cytoplasm;	GO:0009815//1-aminocyclopropane-1-carboxylate oxidase activity;GO:0051213//dioxygenase activity;GO:0009815//1-aminocyclopropane-1-carboxylate oxidase activity;	ko00270(Cysteine and methionine metabolism)
AT5G66690	20.0918	14.2459	3.8325	1.626e-05	0.0005114	Up Regulation	Chr5	26625049	26626822	+	1774	UGT72E2	GO:0009808;GO:0047209;GO:0102361;GO:0009808;GO:0016757;GO:0009808;GO:0047209;GO:0047218;GO:0102359;	K12356	UDP-Glycosyltransferase superfamily protein	GO:0009808//lignin metabolic process;GO:0009808//lignin metabolic process;GO:0009808//lignin metabolic process;	-	GO:0047209//coniferyl-alcohol glucosyltransferase activity;GO:0102361//esculetin 4-O-beta-glucosyltransferase activity;GO:0016757//glycosyltransferase activity;GO:0047209//coniferyl-alcohol glucosyltransferase activity;GO:0047218//hydroxycinnamate 4-beta-glucosyltransferase activity;GO:0102359//daphnetin 4-O-beta-glucosyltransferase activity;	ko00940(Phenylpropanoid biosynthesis)
AT4G22680	26.1662	9.053	3.1784	1.641e-05	0.0005154	Up Regulation	Chr4	11922340	11924230	-	1400	MYB85	GO:0030154;GO:0045893;GO:0045893;GO:0045893;GO:2000762;GO:2000652;GO:0045893;GO:0009094;GO:0045893;GO:1901141;GO:0000976;GO:0003700;GO:0009094;GO:0000976;GO:0000976;GO:0009094;GO:0005634;GO:0000976;GO:2000762;GO:0045893;GO:2000762;GO:0000976;GO:0045893;GO:0045893;GO:0005634;GO:0000976;GO:1901141;GO:2000652;GO:0000976;GO:1901141;GO:0005634;GO:1901141;GO:0003700;GO:0000976;	K09422	myb domain protein 85	GO:0030154//cell differentiation;GO:0045893//positive regulation of transcription, DNA-templated;GO:0045893//positive regulation of transcription, DNA-templated;GO:0045893//positive regulation of transcription, DNA-templated;GO:2000762//regulation of phenylpropanoid metabolic process;GO:2000652//regulation of secondary cell wall biogenesis;GO:0045893//positive regulation of transcription, DNA-tem…	GO:0005634//nucleus;GO:0005634//nucleus;GO:0005634//nucleus;	GO:0000976//transcription cis-regulatory region binding;GO:0003700//DNA-binding transcription factor activity;GO:0000976//transcription cis-regulatory region binding;GO:0000976//transcription cis-regulatory region binding;GO:0000976//transcription cis-regulatory region binding;GO:0000976//transcription cis-regulatory region binding;GO:0000976//transcription cis-regulatory region binding;GO:000097…	-
AT3G21300	179.98	0.232	-2.108	1.645e-05	0.0005159	Down Regulation	Chr3	7492739	7496371	-	2694	-	GO:0030696;GO:0003729;GO:0009409;GO:0030696;GO:0009409;	-	RNA methyltransferase family protein	GO:0009409//response to cold;GO:0009409//response to cold;	-	GO:0030696//tRNA (m5U54) methyltransferase activity;GO:0003729//mRNA binding;GO:0030696//tRNA (m5U54) methyltransferase activity;	-
AT1G23040	137.265	2.7888	1.4796	1.651e-05	0.000517	Up Regulation	Chr1	8164782	8166716	+	1626	-	GO:0008150;GO:0031225;GO:0031225;	-	hydroxyproline-rich glycoprotein family protein	GO:0008150//biological_process;	GO:0031225//anchored component of membrane;GO:0031225//anchored component of membrane;	-	-
AT4G21990	6046.43	2.2201	1.1506	1.667e-05	0.0005196	Up Regulation	Chr4	11657008	11659167	-	1827	2024-04-03	GO:0019419;GO:0000103;GO:0016671;GO:0009507;GO:0033741;GO:0000103;GO:0019419;GO:0000103;GO:0005737;GO:0009507;GO:0009507;GO:0009973;GO:0000103;	K05907	APS reductase 3	GO:0019419//sulfate reduction;GO:0000103//sulfate assimilation;GO:0000103//sulfate assimilation;GO:0019419//sulfate reduction;GO:0000103//sulfate assimilation;GO:0000103//sulfate assimilation;	GO:0009507//chloroplast;GO:0005737//cytoplasm;GO:0009507//chloroplast;GO:0009507//chloroplast;	GO:0016671//oxidoreductase activity, acting on a sulfur group of donors, disulfide as acceptor;GO:0033741//adenylyl-sulfate reductase (glutathione) activity;GO:0009973//adenylyl-sulfate reductase activity;	ko00920(Sulfur metabolism)
AT5G58940	328.07	2.3462	1.2303	1.67e-05	0.0005196	Up Regulation	Chr5	23797446	23800954	+	2578	CRCK1	GO:0106311;GO:0005634;GO:0106310;GO:0106310;GO:0042542;GO:0106310;GO:0042542;GO:0009409;GO:0004683;GO:0005516;GO:0009737;GO:0005634;GO:0006468;GO:0004674;GO:0009737;GO:0009651;GO:0004683;GO:0106311;GO:0106311;GO:0006468;GO:0004683;GO:0006468;GO:0009651;GO:0004674;GO:0004674;GO:0005634;GO:0009409;GO:0005634;	-	calmodulin-binding receptor-like cytoplasmic kinase 1	GO:0042542//response to hydrogen peroxide;GO:0042542//response to hydrogen peroxide;GO:0009409//response to cold;GO:0009737//response to abscisic acid;GO:0006468//protein phosphorylation;GO:0009737//response to abscisic acid;GO:0009651//response to salt stress;GO:0006468//protein phosphorylation;GO:0006468//protein phosphorylation;GO:0009651//response to salt stress;GO:0009409//response to cold;	GO:0005634//nucleus;GO:0005634//nucleus;GO:0005634//nucleus;GO:0005634//nucleus;	GO:0106310//protein serine kinase activity;GO:0106310//protein serine kinase activity;GO:0106310//protein serine kinase activity;GO:0004683//calmodulin-dependent protein kinase activity;GO:0005516//calmodulin binding;GO:0004674//protein serine/threonine kinase activity;GO:0004683//calmodulin-dependent protein kinase activity;GO:0004683//calmodulin-dependent protein kinase activity;GO:0004674//pro…	-
AT1G25450	194.835	0.298	-1.746	1.671e-05	0.0005196	Down Regulation	Chr1	8938387	8940613	-	2102	KCS5	GO:0000038;GO:0009409;GO:0042335;GO:0009507;GO:0102336;GO:0048868;GO:0009416;GO:0006633;GO:0000038;GO:0006633;GO:0006633;GO:0006633;GO:0005783;GO:0102338;GO:0009409;GO:0048868;GO:0102756;GO:0102337;GO:0009922;GO:0048868;GO:0042335;GO:0000038;	K15397	3-ketoacyl-CoA synthase 5	GO:0000038//very long-chain fatty acid metabolic process;GO:0009409//response to cold;GO:0042335//cuticle development;GO:0048868//pollen tube development;GO:0009416//response to light stimulus;GO:0006633//fatty acid biosynthetic process;GO:0000038//very long-chain fatty acid metabolic process;GO:0006633//fatty acid biosynthetic process;GO:0006633//fatty acid biosynthetic process;GO:0006633//fatty…	GO:0009507//chloroplast;GO:0005783//endoplasmic reticulum;	GO:0102336//3-oxo-arachidoyl-CoA synthase activity;GO:0102338//3-oxo-lignoceronyl-CoA synthase activity;GO:0102756//very-long-chain 3-ketoacyl-CoA synthase activity;GO:0102337//3-oxo-cerotoyl-CoA synthase activity;GO:0009922//fatty acid elongase activity;	ko04626(Plant-pathogen interaction);ko00062(Fatty acid elongation)
AT1G09750	2366.19	0.2169	-2.205	1.691e-05	0.0005245	Down Regulation	Chr1	3157501	3159148	+	1578	-	GO:0005618;GO:0009627;GO:0099503;GO:0048046;GO:0099503;GO:0009627;GO:0009627;GO:0005576;	-	Eukaryotic aspartyl protease family protein	GO:0009627//systemic acquired resistance;GO:0009627//systemic acquired resistance;GO:0009627//systemic acquired resistance;	GO:0005618//cell wall;GO:0099503//secretory vesicle;GO:0048046//apoplast;GO:0099503//secretory vesicle;GO:0005576//extracellular region;	-	-
AT1G12860	487.982	0.4056	-1.302	1.692e-05	0.0005245	Down Regulation	Chr1	4384304	4386651	+	2266	SCRM2	GO:0006355;GO:0005634;GO:0043565;GO:0010444;GO:0046983;GO:0005634;GO:0050826;GO:0050826;GO:0006355;GO:0006355;GO:0006355;GO:0000976;GO:0005634;GO:0003700;GO:0010444;GO:0006355;GO:0005515;GO:0006355;GO:0005515;GO:0006355;GO:0010444;GO:0005634;GO:0003700;GO:0003700;GO:0010444;GO:0006355;GO:0000976;	-	basic helix-loop-helix (bHLH) DNA-binding superfamily protein	GO:0006355//regulation of transcription, DNA-templated;GO:0010444//guard mother cell differentiation;GO:0050826//response to freezing;GO:0050826//response to freezing;GO:0006355//regulation of transcription, DNA-templated;GO:0006355//regulation of transcription, DNA-templated;GO:0006355//regulation of transcription, DNA-templated;GO:0010444//guard mother cell differentiation;GO:0006355//regulatio…	GO:0005634//nucleus;GO:0005634//nucleus;GO:0005634//nucleus;GO:0005634//nucleus;	GO:0043565//sequence-specific DNA binding;GO:0046983//protein dimerization activity;GO:0000976//transcription cis-regulatory region binding;GO:0003700//DNA-binding transcription factor activity;GO:0005515//protein binding;GO:0005515//protein binding;GO:0003700//DNA-binding transcription factor activity;GO:0003700//DNA-binding transcription factor activity;GO:0000976//transcription cis-regulatory …	-
AT4G34290	678.568	0.3805	-1.394	1.7e-05	0.0005263	Down Regulation	Chr4	16410791	16412385	+	790	-	GO:0006357;GO:0005634;GO:0001228;GO:0006357;GO:0006357;GO:0005634;GO:0006357;GO:0005886;	-	SWIB/MDM2 domain superfamily protein	GO:0006357//regulation of transcription by RNA polymerase II;GO:0006357//regulation of transcription by RNA polymerase II;GO:0006357//regulation of transcription by RNA polymerase II;GO:0006357//regulation of transcription by RNA polymerase II;	GO:0005634//nucleus;GO:0005634//nucleus;GO:0005886//plasma membrane;	GO:0001228//DNA-binding transcription activator activity, RNA polymerase II-specific;	-
AT2G28190	4679.38	0.4062	-1.3	1.703e-05	0.0005265	Down Regulation	Chr2	12014412	12016569	+	1053	CSD2	GO:0071484;GO:0071472;GO:0009570;GO:0034599;GO:0048046;GO:0019430;GO:0034599;GO:0009570;GO:0019430;GO:0035195;GO:0071472;GO:0071329;GO:0010039;GO:0004784;GO:0009570;GO:0071329;GO:0019430;GO:0019430;GO:0035195;GO:0071493;GO:0071493;GO:0009507;GO:0009416;GO:0019430;GO:0071472;GO:0071457;GO:0019430;GO:0006979;GO:0071472;GO:0009570;GO:0009579;GO:0004784;GO:0009507;GO:0071484;GO:0009507;GO:0005507;GO:…	K04565	copper/zinc superoxide dismutase 2	GO:0071484//cellular response to light intensity;GO:0071472//cellular response to salt stress;GO:0034599//cellular response to oxidative stress;GO:0019430//removal of superoxide radicals;GO:0034599//cellular response to oxidative stress;GO:0019430//removal of superoxide radicals;GO:0035195//gene silencing by miRNA;GO:0071472//cellular response to salt stress;GO:0071329//cellular response to sucro…	GO:0009570//chloroplast stroma;GO:0048046//apoplast;GO:0009570//chloroplast stroma;GO:0009570//chloroplast stroma;GO:0009507//chloroplast;GO:0009570//chloroplast stroma;GO:0009579//thylakoid;GO:0009507//chloroplast;GO:0009507//chloroplast;GO:0009507//chloroplast;	GO:0004784//superoxide dismutase activity;GO:0004784//superoxide dismutase activity;GO:0005507//copper ion binding;	ko04146(Peroxisome)
AT4G23310	379.893	2.2109	1.1446	1.715e-05	0.0005275	Up Regulation	Chr4	12185369	12188961	+	3059	CRK23	GO:0006468;GO:0005576;GO:0042742;GO:0005886;GO:0006468;GO:0042742;GO:0004674;GO:0006468;GO:0006468;GO:0006468;GO:0042742;GO:0004674;GO:0004674;GO:0006952;GO:0005576;GO:0006468;	-	cysteine-rich RLK (RECEPTOR-like protein kinase) 23	GO:0006468//protein phosphorylation;GO:0042742//defense response to bacterium;GO:0006468//protein phosphorylation;GO:0042742//defense response to bacterium;GO:0006468//protein phosphorylation;GO:0006468//protein phosphorylation;GO:0006468//protein phosphorylation;GO:0042742//defense response to bacterium;GO:0006952//defense response;GO:0006468//protein phosphorylation;	GO:0005576//extracellular region;GO:0005886//plasma membrane;GO:0005576//extracellular region;	GO:0004674//protein serine/threonine kinase activity;GO:0004674//protein serine/threonine kinase activity;GO:0004674//protein serine/threonine kinase activity;	-
AT5G04530	72.4527	0.1459	-2.777	1.718e-05	0.0005275	Down Regulation	Chr5	1291630	1293723	-	2094	KCS19	GO:0102337;GO:0102338;GO:0006633;GO:0009409;GO:0006633;GO:0009416;GO:0006633;GO:0102756;GO:0102336;GO:0009507;GO:0009409;GO:0006633;	K15397	3-ketoacyl-CoA synthase 19	GO:0006633//fatty acid biosynthetic process;GO:0009409//response to cold;GO:0006633//fatty acid biosynthetic process;GO:0009416//response to light stimulus;GO:0006633//fatty acid biosynthetic process;GO:0009409//response to cold;GO:0006633//fatty acid biosynthetic process;	GO:0009507//chloroplast;	GO:0102337//3-oxo-cerotoyl-CoA synthase activity;GO:0102338//3-oxo-lignoceronyl-CoA synthase activity;GO:0102756//very-long-chain 3-ketoacyl-CoA synthase activity;GO:0102336//3-oxo-arachidoyl-CoA synthase activity;	ko04626(Plant-pathogen interaction);ko00062(Fatty acid elongation)
[truncated: 1,840 more rows]
