# Supplementary material for: GhSWEET42 Regulates Flowering Time under Long-Day Conditions in Arabidopsis thaliana
Source: Plants (Basel). 2024 Aug 6;13(16):2181. doi: 10.3390/plants13162181 (PMC11360393; doi:10.3390/plants13162181)
Supplement: Supplementary file 1 [file plants-13-02181-s001.zip › Table S2.xlsx]

## Sheet: Sheet1
Table S2 GO enrichment analysis among the DEGs between WT and GhSWEET42-OE plants
GO_ID	Category	Term	Up	Down	DEG	Total	Pvalue	adjustPvalue
GO:0050896	BP	response to stimulus	549	253	802	5934	3.1042e-46	1.40714e-42
GO:0006950	BP	response to stress	384	116	500	3332	5.84916e-38	1.32571e-34
GO:0044419	BP	biological process involved in interspecies interaction between organisms	198	40	238	1186	7.99177e-36	1.04956e-32
GO:0043207	BP	response to external biotic stimulus	198	38	236	1174	1.20818e-35	1.04956e-32
GO:0051707	BP	response to other organism	198	38	236	1174	1.20818e-35	1.04956e-32
GO:0009607	BP	response to biotic stimulus	198	38	236	1175	1.38922e-35	1.04956e-32
GO:0042221	BP	response to chemical	329	110	439	2906	1.33149e-33	8.62238e-31
GO:0009605	BP	response to external stimulus	233	54	287	1620	4.99595e-33	2.83083e-30
GO:0006952	BP	defense response	179	39	218	1096	3.12476e-32	1.57384e-29
GO:0098542	BP	defense response to other organism	150	31	181	893	7.50004e-28	3.39977e-25
GO:1901700	BP	response to oxygen-containing compound	213	62	275	1676	4.01693e-26	1.65534e-23
GO:0010033	BP	response to organic substance	211	89	300	1919	5.58564e-25	2.10997e-22
GO:0071944	CC	cell periphery	295	241	536	4116	1.24293e-24	4.33401e-22
GO:0009628	BP	response to abiotic stimulus	215	106	321	2287	4.53004e-19	1.46676e-16
GO:0036294	BP	cellular response to decreased oxygen levels	66	2	68	241	8.10525e-19	2.29632e-16
GO:0071453	BP	cellular response to oxygen levels	66	2	68	241	8.10525e-19	2.29632e-16
GO:0005576	CC	extracellular region	200	214	414	3187	1.84612e-18	4.92264e-16
GO:0071456	BP	cellular response to hypoxia	65	2	67	239	2.12424e-18	5.34954e-16
GO:0009617	BP	response to bacterium	98	11	109	546	1.07633e-16	2.5679e-14
GO:0036293	BP	response to decreased oxygen levels	66	3	69	270	1.37332e-16	3.11264e-14
GO:0070482	BP	response to oxygen levels	66	3	69	271	1.68872e-16	3.64523e-14
GO:0001666	BP	response to hypoxia	65	3	68	266	2.23765e-16	4.61058e-14
GO:0070887	BP	cellular response to chemical stimulus	150	49	199	1288	3.68885e-16	7.27025e-14
GO:0005886	CC	plasma membrane	251	194	445	3611	8.93851e-16	1.68826e-13
GO:0031225	CC	anchored component of membrane	23	51	74	315	1.49162e-15	2.70461e-13
GO:0030312	CC	external encapsulating structure	52	60	112	601	6.52102e-15	1.13692e-12
GO:0070542	BP	response to fatty acid	49	7	56	209	1.10856e-14	1.86115e-12
GO:0005618	CC	cell wall	49	60	109	583	1.20348e-14	1.94836e-12
GO:0009719	BP	response to endogenous stimulus	140	71	211	1442	1.53372e-14	2.39737e-12
GO:0033993	BP	response to lipid	107	43	150	931	6.60149e-14	9.97485e-12
GO:0051716	BP	cellular response to stimulus	240	113	353	2797	6.82756e-14	9.98365e-12
GO:0009753	BP	response to jasmonic acid	48	6	54	205	7.07438e-14	1.00213e-11
GO:0009725	BP	response to hormone	135	70	205	1411	7.65095e-14	1.05096e-11
GO:0009620	BP	response to fungus	64	10	74	341	1.18573e-13	1.58086e-11
GO:0014070	BP	response to organic cyclic compound	45	27	72	337	5.69783e-13	7.37951e-11
GO:0009751	BP	response to salicylic acid	41	5	46	166	6.91403e-13	8.70592e-11
GO:0042742	BP	defense response to bacterium	79	9	88	460	1.18916e-12	1.45688e-10
GO:0046658	CC	anchored component of plasma membrane	14	31	45	174	1.64252e-11	1.95935e-09
GO:0003824	MF	catalytic activity	481	389	870	8394	4.49165e-11	5.22068e-09
GO:0010200	BP	response to chitin	38	1	39	143	6.44218e-11	7.3006e-09
GO:0009611	BP	response to wounding	52	1	53	243	2.86037e-10	3.16246e-08
GO:0050832	BP	defense response to fungus	44	9	53	248	6.23129e-10	6.72534e-08
GO:0006979	BP	response to oxidative stress	73	8	81	465	1.07698e-09	1.13534e-07
GO:0031226	CC	intrinsic component of plasma membrane	23	34	57	283	1.51254e-09	1.55826e-07
GO:0007154	BP	cell communication	148	86	234	1867	3.6252e-09	3.65178e-07
GO:0048046	CC	apoplast	22	36	58	302	6.91299e-09	6.8123e-07
GO:0002239	BP	response to oomycetes	26	4	30	109	7.86919e-09	7.58958e-07
GO:0006970	BP	response to osmotic stress	68	23	91	570	9.3912e-09	8.84304e-07
GO:0009651	BP	response to salt stress	61	20	81	487	9.55899e-09	8.84304e-07
GO:0006468	BP	protein phosphorylation	84	70	154	1140	1.89497e-08	1.70611e-06
GO:0023052	BP	signaling	126	82	208	1651	1.91951e-08	1.70611e-06
GO:0099503	CC	secretory vesicle	20	19	39	174	2.81024e-08	2.44977e-06
GO:0016798	MF	hydrolase activity, acting on glycosyl bonds	50	35	85	540	5.48295e-08	4.68947e-06
GO:0002376	BP	immune system process	43	6	49	252	6.64072e-08	5.57452e-06
GO:0009505	CC	plant-type cell wall	17	30	47	239	8.56279e-08	7.05729e-06
GO:0007165	BP	signal transduction	124	75	199	1608	1.49046e-07	1.20647e-05
GO:0000302	BP	response to reactive oxygen species	31	4	35	158	1.92021e-07	1.52707e-05
GO:0004553	MF	hydrolase activity, hydrolyzing O-glycosyl compounds	36	30	66	396	2.01743e-07	1.55956e-05
GO:0033554	BP	cellular response to stress	119	35	154	1183	2.02987e-07	1.55956e-05
GO:0010035	BP	response to inorganic substance	100	30	130	966	3.05616e-07	2.30893e-05
GO:0045087	BP	innate immune response	37	6	43	219	3.11665e-07	2.31603e-05
GO:0097305	BP	response to alcohol	63	25	88	589	3.43537e-07	2.5041e-05
GO:0016310	BP	phosphorylation	86	75	161	1260	3.48022e-07	2.5041e-05
GO:0009737	BP	response to abscisic acid	62	25	87	581	3.62626e-07	2.54859e-05
GO:1901698	BP	response to nitrogen compound	52	3	55	313	3.65449e-07	2.54859e-05
GO:0009627	BP	systemic acquired resistance	17	6	23	83	3.71712e-07	2.55298e-05
GO:0003674	MF	molecular_function	1091	932	2023	22309	4.93031e-07	3.33568e-05
GO:0010243	BP	response to organonitrogen compound	46	2	48	261	5.08831e-07	3.39196e-05
GO:0043565	MF	sequence-specific DNA binding	97	64	161	1269	5.41205e-07	3.55548e-05
GO:0006955	BP	immune response	40	6	46	248	6.7861e-07	4.39448e-05
GO:0009808	BP	lignin metabolic process	14	6	20	68	7.46643e-07	4.76695e-05
GO:0071554	BP	cell wall organization or biogenesis	30	53	83	556	7.59515e-07	4.78178e-05
GO:0016020	CC	membrane	328	248	576	5575	7.72243e-07	4.79531e-05
GO:0008422	MF	beta-glucosidase activity	18	9	27	112	8.07966e-07	4.94934e-05
GO:0009987	BP	cellular process	670	585	1255	13182	9.72532e-07	5.87798e-05
GO:0004672	MF	protein kinase activity	77	60	137	1054	1.04708e-06	6.2453e-05
GO:0019748	BP	secondary metabolic process	48	12	60	366	1.24285e-06	7.22709e-05
GO:0071949	MF	FAD binding	16	5	21	76	1.24358e-06	7.22709e-05
GO:0001101	BP	response to acid chemical	54	15	69	442	1.28878e-06	7.39498e-05
GO:0050789	BP	regulation of biological process	310	246	556	5387	1.49461e-06	8.46886e-05
GO:0007017	BP	microtubule-based process	4	39	43	233	1.77283e-06	9.92129e-05
GO:0071495	BP	cellular response to endogenous stimulus	61	40	101	731	1.98245e-06	0.000109591
GO:0090693	BP	plant organ senescence	29	3	32	152	2.05241e-06	0.000112091
GO:0010150	BP	leaf senescence	28	3	31	146	2.43736e-06	0.00013153
GO:0071310	BP	cellular response to organic substance	73	43	116	877	3.06705e-06	0.000163564
GO:0016301	MF	kinase activity	95	65	160	1299	3.40335e-06	0.000177577
GO:0015926	MF	glucosidase activity	19	9	28	127	3.40816e-06	0.000177577
GO:0010583	BP	response to cyclopentenone	0	13	13	35	3.62346e-06	0.000184842
GO:0007049	BP	cell cycle	12	71	83	578	3.62915e-06	0.000184842
GO:0071398	BP	cellular response to fatty acid	21	5	26	115	4.61633e-06	0.000232509
GO:0065007	BP	biological regulation	344	257	601	5928	4.87617e-06	0.000242898
GO:0009415	BP	response to water	48	15	63	410	6.16888e-06	0.000303951
GO:0050794	BP	regulation of cellular process	265	220	485	4684	6.3153e-06	0.00030782
GO:1990837	MF	sequence-specific double-stranded DNA binding	75	54	129	1015	6.7234e-06	0.000324225
GO:0032870	BP	cellular response to hormone stimulus	56	39	95	698	7.42476e-06	0.000354278
GO:0042430	BP	indole-containing compound metabolic process	18	2	20	78	7.73221e-06	0.000365106
GO:0003700	MF	DNA-binding transcription factor activity	118	77	195	1666	8.25063e-06	0.000385568
GO:1901701	BP	cellular response to oxygen-containing compound	63	27	90	657	9.91293e-06	0.000458524
GO:0008092	MF	cytoskeletal protein binding	8	42	50	307	1.10739e-05	0.000500069
GO:0010193	BP	response to ozone	10	2	12	33	1.1081e-05	0.000500069
GO:0005856	CC	cytoskeleton	6	49	55	349	1.11421e-05	0.000500069
GO:0050660	MF	flavin adenine dinucleotide binding	19	12	31	157	1.16902e-05	0.000519525
GO:0000976	MF	transcription cis-regulatory region binding	74	51	125	990	1.27301e-05	0.000554861
GO:0001067	MF	transcription regulatory region nucleic acid binding	74	51	125	990	1.27301e-05	0.000554861
GO:0005975	BP	carbohydrate metabolic process	61	66	127	1014	1.59703e-05	0.00068946
GO:0003774	MF	cytoskeletal motor activity	1	19	20	82	1.73006e-05	0.000739844
GO:0003777	MF	microtubule motor activity	0	17	17	63	1.77109e-05	0.000750312
GO:0016491	MF	oxidoreductase activity	101	68	169	1428	1.83013e-05	0.000768145
GO:0003690	MF	double-stranded DNA binding	77	61	138	1126	2.05233e-05	0.000853505
GO:0042542	BP	response to hydrogen peroxide	17	1	18	70	2.08241e-05	0.000858143
GO:0071395	BP	cellular response to jasmonic acid stimulus	20	4	24	111	2.33727e-05	0.00095449
GO:0043168	MF	anion binding	84	67	151	1258	2.50586e-05	0.0010142
GO:0106310	MF	protein serine kinase activity	46	29	75	537	2.75184e-05	0.00108899
GO:0106311			46	29	75	537	2.75184e-05	0.00108899
GO:0007018	BP	microtubule-based movement	0	17	17	65	2.76272e-05	0.00108899
GO:0009698	BP	phenylpropanoid metabolic process	18	9	27	135	3.28896e-05	0.00128525
GO:0009723	BP	response to ethylene	25	7	32	173	3.36746e-05	0.00130382
GO:0016740	MF	transferase activity	215	153	368	3505	3.4067e-05	0.00130382
GO:0010374	BP	stomatal complex development	0	17	17	66	3.42278e-05	0.00130382
GO:0071396	BP	cellular response to lipid	42	24	66	462	4.05947e-05	0.00152331
GO:0009414	BP	response to water deprivation	47	12	59	400	4.06619e-05	0.00152331
GO:0009404	BP	toxin metabolic process	16	0	16	61	4.54203e-05	0.00168762
GO:0009809	BP	lignin biosynthetic process	11	4	15	55	4.76129e-05	0.00175471
GO:0022402	BP	cell cycle process	12	56	68	483	4.96583e-05	0.00181533
GO:0005874	CC	microtubule	2	29	31	170	5.87042e-05	0.00212885
GO:0031347	BP	regulation of defense response	37	6	43	269	6.88414e-05	0.00247665
GO:0008219	BP	cell death	23	10	33	188	7.52852e-05	0.00267149
GO:0048583	BP	regulation of response to stimulus	69	29	98	769	7.54359e-05	0.00267149
GO:0102483	MF	scopolin beta-glucosidase activity	10	3	13	45	7.85721e-05	0.00276099
GO:0051233	CC	spindle midzone	0	5	5	7	8.84783e-05	0.00308517
GO:0002238	BP	response to molecule of fungal origin	8	0	8	19	9.99389e-05	0.00343199
GO:0005876	CC	spindle microtubule	0	8	8	19	9.99389e-05	0.00343199
GO:0015630	CC	microtubule cytoskeleton	3	38	41	257	0.000104818	0.00357249
GO:0009867	BP	jasmonic acid mediated signaling pathway	18	4	22	107	0.000111186	0.00376125
GO:0004364	MF	glutathione transferase activity	15	0	15	59	0.000114578	0.00384726
GO:0002229	BP	defense response to oomycetes	15	4	19	86	0.00011804	0.00393438
GO:0099081	CC	supramolecular polymer	2	30	32	185	0.000127516	0.00414844
GO:0099512	CC	supramolecular fiber	2	30	32	185	0.000127516	0.00414844
GO:0099513	CC	polymeric cytoskeletal fiber	2	30	32	185	0.000127516	0.00414844
GO:0002237	BP	response to molecule of bacterial origin	12	0	12	41	0.000128123	0.00414844
GO:0000278	BP	mitotic cell cycle	6	38	44	285	0.000129954	0.00417789
GO:0052747	MF	sinapyl alcohol dehydrogenase activity	3	3	6	11	0.000133307	0.00424571
GO:0012501	BP	programmed cell death	19	8	27	146	0.000133937	0.00424571
GO:0016773	MF	phosphotransferase activity, alcohol group as acceptor	78	64	142	1214	0.00014523	0.0045717
GO:0036094	MF	small molecule binding	82	74	156	1356	0.000154801	0.00483941
GO:0140110	MF	transcription regulator activity	120	81	201	1815	0.000160632	0.00498729
GO:2000022	BP	regulation of jasmonic acid mediated signaling pathway	12	0	12	42	0.000165311	0.00509766
GO:0071669	BP	plant-type cell wall organization or biogenesis	15	31	46	307	0.000188536	0.00577456
GO:0006949	BP	syncytium formation	1	6	7	16	0.000207339	0.00630784
GO:0010087	BP	phloem or xylem histogenesis	6	18	24	127	0.000219327	0.00662807
GO:0045551	MF	cinnamyl-alcohol dehydrogenase activity	3	3	6	12	0.000247002	0.00741498
GO:0080134	BP	regulation of response to stress	45	11	56	400	0.000253262	0.00755286
GO:0006082	BP	organic acid metabolic process	73	56	129	1100	0.00025898	0.00767292
GO:0006749	BP	glutathione metabolic process	16	1	17	77	0.000266683	0.00784984
GO:0042546	BP	cell wall biogenesis	14	27	41	270	0.000308101	0.00901047
GO:0016053	BP	organic acid biosynthetic process	32	37	69	523	0.00031203	0.00906687
GO:0008017	MF	microtubule binding	1	27	28	162	0.00033028	0.00953605
GO:0031349	BP	positive regulation of defense response	17	3	20	101	0.000377266	0.0108237
GO:0004674	MF	protein serine/threonine kinase activity	54	17	71	546	0.000392161	0.0111803
GO:0031224	CC	intrinsic component of membrane	45	58	103	854	0.000396429	0.0112313
GO:0015631	MF	tubulin binding	1	28	29	172	0.000400758	0.0112835
GO:0042538	BP	hyperosmotic salinity response	9	5	14	59	0.000416043	0.0116415
GO:0009407	BP	toxin catabolic process	12	0	12	46	0.00041989	0.0116771
GO:0009636	BP	response to toxic substance	19	4	23	125	0.000437584	0.0120949
GO:0043436	BP	oxoacid metabolic process	71	52	123	1056	0.000465554	0.01279
GO:1900057	BP	positive regulation of leaf senescence	7	0	7	18	0.000493796	0.0134842
GO:0046394	BP	carboxylic acid biosynthetic process	31	33	64	487	0.000558996	0.0151732
GO:0042435	BP	indole-containing compound biosynthetic process	12	1	13	54	0.000570395	0.0153905
GO:0071446	BP	cellular response to salicylic acid stimulus	13	2	15	68	0.000605744	0.0162476
GO:0009615	BP	response to virus	15	3	18	90	0.000639749	0.0169859
GO:0031616	CC	spindle pole centrosome	0	3	3	3	0.000652007	0.0169859
GO:0032133	CC	chromosome passenger complex	0	3	3	3	0.000652007	0.0169859
GO:0035174	MF	histone serine kinase activity	0	3	3	3	0.000652007	0.0169859
GO:0035175	MF	histone kinase activity (H3-S10 specific)	0	3	3	3	0.000652007	0.0169859
GO:0006833	BP	water transport	1	8	9	30	0.000727735	0.0184598
GO:0042044	BP	fluid transport	1	8	9	30	0.000727735	0.0184598
GO:0000226	BP	microtubule cytoskeleton organization	4	24	28	170	0.000731406	0.0184598
GO:0015204	MF	urea transmembrane transporter activity	2	2	4	6	0.000734213	0.0184598
GO:0032465	BP	regulation of cytokinesis	0	4	4	6	0.000734213	0.0184598
GO:0140426	BP	PAMP-triggered immunity signalling pathway	3	1	4	6	0.000734213	0.0184598
GO:0009755	BP	hormone-mediated signaling pathway	47	32	79	635	0.00073709	0.0184598
GO:0032101	BP	regulation of response to external stimulus	28	4	32	205	0.000830909	0.0206951
GO:0015085	MF	calcium ion transmembrane transporter activity	12	3	15	70	0.000835489	0.0206955
GO:0048584	BP	positive regulation of response to stimulus	26	12	38	258	0.000903158	0.0222501
GO:0005262	MF	calcium channel activity	7	3	10	37	0.000927745	0.02261
GO:0009828	BP	plant-type cell wall loosening	1	9	10	37	0.000927745	0.02261
GO:0002213	BP	defense response to insect	8	1	9	31	0.000947231	0.0228394
GO:0005871	CC	kinesin complex	0	9	9	31	0.000947231	0.0228394
GO:0071496	BP	cellular response to external stimulus	27	7	34	224	0.000965445	0.0231553
GO:0006972	BP	hyperosmotic response	10	5	15	71	0.000975602	0.0232758
GO:0003677	MF	DNA binding	108	87	195	1817	0.000980855	0.0232786
GO:0047372	MF	acylglycerol lipase activity	5	2	7	20	0.00103027	0.0240395
GO:0004888	MF	transmembrane signaling receptor activity	14	6	20	109	0.00103958	0.0240395
GO:0044550	BP	secondary metabolite biosynthetic process	22	6	28	174	0.00105875	0.0240395
GO:0000166	MF	nucleotide binding	64	65	129	1140	0.00105948	0.0240395
GO:1901265	MF	nucleoside phosphate binding	64	65	129	1140	0.00105948	0.0240395
GO:0016628	MF	oxidoreductase activity, acting on the CH-CH group of donors, NAD or NADP as acceptor	3	8	11	44	0.00106367	0.0240395
GO:0010646	BP	regulation of cell communication	29	17	46	332	0.00106675	0.0240395
GO:0005911	CC	cell-cell junction	42	70	112	969	0.00107125	0.0240395
GO:0009506	CC	plasmodesma	42	70	112	969	0.00107125	0.0240395
GO:0055044	CC	symplast	42	70	112	969	0.00107125	0.0240395
GO:0070161	CC	anchoring junction	42	70	112	969	0.00107125	0.0240395
GO:0098754	BP	detoxification	16	3	19	102	0.00113774	0.0253142
GO:0042973	MF	glucan endo-1,3-beta-D-glucosidase activity	6	6	12	51	0.00114142	0.0253142
GO:0007010	BP	cytoskeleton organization	8	34	42	297	0.00114895	0.0253142
GO:0030054	CC	cell junction	42	70	112	971	0.00115039	0.0253142
GO:0046527	MF	glucosyltransferase activity	17	13	30	192	0.00116699	0.0255554
GO:0031668	BP	cellular response to extracellular stimulus	27	6	33	218	0.00119009	0.0259359
GO:0016772	MF	transferase activity, transferring phosphorus-containing groups	96	69	165	1513	0.00120706	0.0261556
GO:0016762	MF	xyloglucan:xyloglucosyl transferase activity	4	5	9	32	0.00121748	0.0261556
GO:0016837	MF	carbon-oxygen lyase activity, acting on polysaccharides	0	9	9	32	0.00121748	0.0261556
GO:0032103	BP	positive regulation of response to external stimulus	15	3	18	95	0.00123822	0.0264757
GO:0019752	BP	carboxylic acid metabolic process	58	51	109	944	0.00128347	0.0273144
GO:0010410	BP	hemicellulose metabolic process	8	12	20	111	0.00131163	0.0277832
GO:0015291	MF	secondary active transmembrane transporter activity	31	7	38	264	0.00138805	0.0292653
GO:0000922	CC	spindle pole	0	5	5	11	0.0014462	0.0303502
GO:0023051	BP	regulation of signaling	28	17	45	328	0.00146692	0.030643
GO:0005488	MF	binding	475	462	937	10024	0.00149638	0.0310032
GO:0006793	BP	phosphorus metabolic process	112	98	210	1991	0.00149784	0.0310032
GO:0008150	BP	biological_process	1064	909	1973	22115	0.00154381	0.0317235
GO:0009625	BP	response to insect	7	2	9	33	0.00154663	0.0317235
GO:0005516	MF	calmodulin binding	19	8	27	170	0.00156792	0.0320152
GO:0010411	BP	xyloglucan metabolic process	6	7	13	60	0.0016305	0.0331439
GO:0009834	BP	plant-type secondary cell wall biogenesis	3	14	17	90	0.00172867	0.0349824
GO:0006796	BP	phosphate-containing compound metabolic process	109	96	205	1945	0.00175872	0.0354324
GO:0016829	MF	lyase activity	24	23	47	350	0.0018224	0.0365529
GO:0009966	BP	regulation of signal transduction	28	16	44	323	0.00189047	0.0377511
GO:0016614	MF	oxidoreductase activity, acting on CH-OH group of donors	14	16	30	198	0.00190732	0.0379206
GO:0002221	BP	pattern recognition receptor signaling pathway	6	1	7	22	0.00194237	0.0384071
GO:0002833	BP	positive regulation of response to biotic stimulus	14	3	17	91	0.00195721	0.0384071
GO:0044403	BP	biological process involved in symbiotic interaction	11	6	17	91	0.00195721	0.0384071
GO:0007140	BP	male meiotic nuclear division	1	7	8	28	0.00202587	0.0395831
GO:0044036	BP	cell wall macromolecule metabolic process	12	16	28	182	0.00210894	0.0410293
GO:0005875	CC	microtubule associated complex	0	14	14	69	0.00213198	0.0411245
GO:0006816	BP	calcium ion transport	11	3	14	69	0.00213198	0.0411245
GO:0009863	BP	salicylic acid mediated signaling pathway	11	2	13	62	0.00222838	0.0428019
GO:0010315	BP	auxin export across the plasma membrane	1	5	6	17	0.00226278	0.0431336
GO:0099402	BP	plant organ development	68	61	129	1164	0.00226468	0.0431336
GO:0009409	BP	response to cold	36	19	55	429	0.00227906	0.0432258
GO:0019199	MF	transmembrane receptor protein kinase activity	9	6	15	77	0.00229892	0.0434208
GO:0002215	BP	defense response to nematode	3	0	3	4	0.00243855	0.0451181
GO:0035173	MF	histone kinase activity	0	3	3	4	0.00243855	0.0451181
GO:0048281	BP	inflorescence morphogenesis	2	1	3	4	0.00243855	0.0451181
GO:0080029	BP	cellular response to boron-containing substance levels	3	0	3	4	0.00243855	0.0451181
GO:0120091	MF	jasmonic acid hydrolase	3	0	3	4	0.00243855	0.0451181
GO:0043167	MF	ion binding	169	112	281	2771	0.00252343	0.0464988
GO:0009991	BP	response to extracellular stimulus	33	7	40	292	0.00266691	0.0489438
GO:0005976	BP	polysaccharide metabolic process	22	34	56	443	0.00285268	0.052142
GO:0005372	MF	water transmembrane transporter activity	3	6	9	36	0.00297903	0.0538006
GO:0015250	MF	water channel activity	3	6	9	36	0.00297903	0.0538006
GO:0098657	BP	import into cell	8	1	9	36	0.00297903	0.0538006
GO:0030247	MF	polysaccharide binding	10	3	13	64	0.00299543	0.0538822
GO:0006790	BP	sulfur compound metabolic process	42	11	53	416	0.00308439	0.0552631
GO:1903047	BP	mitotic cell cycle process	5	28	33	231	0.00310379	0.0553917
GO:0010103	BP	stomatal complex morphogenesis	0	8	8	30	0.00326381	0.0580191
GO:0080167	BP	response to karrikin	15	6	21	128	0.00332308	0.0588419
GO:0045298	CC	tubulin complex	0	5	5	13	0.00347636	0.0613165
GO:0009699	BP	phenylpropanoid biosynthetic process	13	5	18	104	0.00351071	0.0616823
GO:0005815	CC	microtubule organizing center	1	10	11	51	0.00376494	0.0658936
GO:0016757	MF	glycosyltransferase activity	44	29	73	616	0.00400589	0.0698412
GO:0005200	MF	structural constituent of cytoskeleton	0	8	8	31	0.00406958	0.0706797
GO:0002831	BP	regulation of response to biotic stimulus	24	4	28	191	0.00425259	0.0735764
GO:0038023	MF	signaling receptor activity	16	9	25	165	0.00433036	0.074364
GO:0007568	BP	aging	6	1	7	25	0.00434733	0.074364
GO:0030570	MF	pectate lyase activity	0	7	7	25	0.00434733	0.074364
GO:0019901	MF	protein kinase binding	7	9	16	90	0.00437237	0.0745111
GO:1900055	BP	regulation of leaf senescence	9	1	10	45	0.00449165	0.076257
GO:0043455	BP	regulation of secondary metabolic process	10	3	13	67	0.00453692	0.0767383
GO:0020037	MF	heme binding	40	8	48	377	0.00473844	0.0798488
GO:0044770	BP	cell cycle phase transition	1	17	18	107	0.00478975	0.0804145
GO:0030170	MF	pyridoxal phosphate binding	13	4	17	99	0.00486213	0.0806642
GO:0070279	MF	vitamin B6 binding	13	4	17	99	0.00486213	0.0806642
GO:0010941	BP	regulation of cell death	10	6	16	91	0.00488761	0.0806642
GO:0000427	CC	plastid-encoded plastid RNA polymerase complex	0	4	4	9	0.00498257	0.0806642
GO:0033743	MF	peptide-methionine (R)-S-oxide reductase activity	4	0	4	9	0.00498257	0.0806642
GO:0052593	MF	tryptamine:oxygen oxidoreductase (deaminating) activity	2	2	4	9	0.00498257	0.0806642
GO:0052594	MF	aminoacetone:oxygen oxidoreductase(deaminating) activity	2	2	4	9	0.00498257	0.0806642
GO:0052595	MF	aliphatic amine oxidase activity	2	2	4	9	0.00498257	0.0806642
GO:0052596	MF	phenethylamine:oxygen oxidoreductase (deaminating) activity	2	2	4	9	0.00498257	0.0806642
GO:0090057	BP	root radial pattern formation	1	3	4	9	0.00498257	0.0806642
GO:0009682	BP	induced systemic resistance	8	0	8	32	0.00502028	0.0809855
GO:1901607	BP	alpha-amino acid biosynthetic process	15	11	26	176	0.00516657	0.0830499
GO:0010383	BP	cell wall polysaccharide metabolic process	9	14	23	150	0.0052103	0.0834569
GO:0033612	MF	receptor serine/threonine kinase binding	1	9	10	46	0.00530179	0.0846233
GO:0009624	BP	response to nematode	12	3	15	84	0.00544481	0.0853044
GO:0009266	BP	response to temperature stimulus	50	26	76	654	0.0054889	0.0853044
GO:0071229	BP	cellular response to acid chemical	10	2	12	61	0.00558804	0.0853044
GO:0090558	BP	plant epidermis development	7	31	38	286	0.00559184	0.0853044
GO:0010440	BP	stomatal lineage progression	0	6	6	20	0.00565261	0.0853044
GO:1901605	BP	alpha-amino acid metabolic process	24	13	37	277	0.00568438	0.0853044
GO:0002679	BP	respiratory burst involved in defense response	3	0	3	5	0.00570202	0.0853044
GO:0007142	BP	male meiosis II	0	3	3	5	0.00570202	0.0853044
GO:0009413	BP	response to flooding	1	2	3	5	0.00570202	0.0853044
GO:0010036	BP	response to boron-containing substance	3	0	3	5	0.00570202	0.0853044
GO:0010726	BP	positive regulation of hydrogen peroxide metabolic process	3	0	3	5	0.00570202	0.0853044
GO:0015181			3	0	3	5	0.00570202	0.0853044
GO:0015189	MF	L-lysine transmembrane transporter activity	3	0	3	5	0.00570202	0.0853044
GO:0015840	BP	urea transport	1	2	3	5	0.00570202	0.0853044
GO:0033597	CC	mitotic checkpoint complex	0	3	3	5	0.00570202	0.0853044
GO:0052654	MF	L-leucine transaminase activity	1	2	3	5	0.00570202	0.0853044
GO:0052655	MF	L-valine transaminase activity	1	2	3	5	0.00570202	0.0853044
GO:0052656	MF	L-isoleucine transaminase activity	1	2	3	5	0.00570202	0.0853044
GO:0090603	BP	sieve element differentiation	0	3	3	5	0.00570202	0.0853044
GO:0043067	BP	regulation of programmed cell death	8	5	13	69	0.00587947	0.0876699
GO:0000079	BP	regulation of cyclin-dependent protein serine/threonine kinase activity	0	11	11	54	0.00595389	0.087912
GO:0045089	BP	positive regulation of innate immune response	10	1	11	54	0.00595389	0.087912
GO:1904029	BP	regulation of cyclin-dependent protein kinase activity	0	11	11	54	0.00595389	0.087912
GO:0003779	MF	actin binding	6	13	19	118	0.00621677	0.0912739
GO:0010089	BP	xylem development	1	9	10	47	0.00622185	0.0912739
GO:0070588	BP	calcium ion transmembrane transport	6	3	9	40	0.00631769	0.0923809
GO:0000910	BP	cytokinesis	4	14	18	110	0.00642822	0.093695
GO:0031669	BP	cellular response to nutrient levels	22	4	26	179	0.00645217	0.0937425
GO:0016787	MF	hydrolase activity	138	138	276	2769	0.00667357	0.0966494
GO:0019187	MF	beta-1,4-mannosyltransferase activity	3	4	7	27	0.00689122	0.0988541
GO:0051753	MF	mannan synthase activity	3	4	7	27	0.00689122	0.0988541
GO:2000762	BP	regulation of phenylpropanoid metabolic process	6	1	7	27	0.00689122	0.0988541
GO:0002764	BP	immune response-regulating signaling pathway	9	1	10	48	0.00726134	0.10148
GO:0098739	BP	import across plasma membrane	7	1	8	34	0.00742056	0.10148
GO:1901681	MF	sulfur compound binding	6	3	9	41	0.00748436	0.10148
GO:0000080	BP	mitotic G1 phase	0	2	2	2	0.00752202	0.10148
GO:0000084	BP	mitotic S phase	0	2	2	2	0.00752202	0.10148
GO:0000085	BP	mitotic G2 phase	0	2	2	2	0.00752202	0.10148
GO:0010055	BP	atrichoblast differentiation	1	1	2	2	0.00752202	0.10148
GO:0019877	BP	diaminopimelate biosynthetic process	0	2	2	2	0.00752202	0.10148
GO:0043987			0	2	2	2	0.00752202	0.10148
GO:0047782	MF	coniferin beta-glucosidase activity	2	0	2	2	0.00752202	0.10148
GO:0048756	BP	sieve cell differentiation	0	2	2	2	0.00752202	0.10148
GO:0051318	BP	G1 phase	0	2	2	2	0.00752202	0.10148
GO:0051320	BP	S phase	0	2	2	2	0.00752202	0.10148
GO:0051329	BP	mitotic interphase	0	2	2	2	0.00752202	0.10148
GO:0070401	MF	NADP+ binding	2	0	2	2	0.00752202	0.10148
GO:0097243	MF	flavonoid binding	2	0	2	2	0.00752202	0.10148
GO:0097638	BP	L-arginine import across plasma membrane	2	0	2	2	0.00752202	0.10148
GO:1902609	BP	(R)-2-hydroxy-alpha-linolenic acid biosynthetic process	2	0	2	2	0.00752202	0.10148
GO:2001147	MF	camalexin binding	2	0	2	2	0.00752202	0.10148
GO:2001227	MF	quercitrin binding	2	0	2	2	0.00752202	0.10148
GO:0005215	MF	transporter activity	100	41	141	1333	0.00770366	0.103622
GO:0006575	BP	cellular modified amino acid metabolic process	18	2	20	129	0.00776884	0.10419
GO:0002684	BP	positive regulation of immune system process	10	1	11	56	0.00789666	0.104972
GO:0050778	BP	positive regulation of immune response	10	1	11	56	0.00789666	0.104972
GO:2000377	BP	regulation of reactive oxygen species metabolic process	6	5	11	56	0.00789666	0.104972
GO:0046906	MF	tetrapyrrole binding	40	10	50	407	0.0079434	0.105285
GO:0051301	BP	cell division	10	27	37	283	0.00798386	0.105513
GO:0099080	CC	supramolecular complex	5	32	37	284	0.00843367	0.111133
GO:0043069	BP	negative regulation of programmed cell death	5	2	7	28	0.00851301	0.111853
GO:0008652	BP	cellular amino acid biosynthetic process	15	12	27	192	0.00856611	0.112226
GO:0005813	CC	centrosome	1	8	9	42	0.0088084	0.115068
GO:0015297	MF	antiporter activity	20	6	26	184	0.00917647	0.119531
GO:0007051	BP	spindle organization	1	11	12	65	0.00937397	0.121754
GO:0000076	BP	DNA replication checkpoint signaling	1	4	5	16	0.00947082	0.122311
GO:0010037	BP	response to carbon dioxide	2	3	5	16	0.00947082	0.122311
GO:0042910	MF	xenobiotic transmembrane transporter activity	12	1	13	73	0.00950464	0.122399
GO:0090698	BP	post-embryonic plant morphogenesis	10	18	28	203	0.00972207	0.124845
GO:0016054	BP	organic acid catabolic process	20	4	24	167	0.00979234	0.125392
