# Supplementary material for: GhSWEET42 Regulates Flowering Time under Long-Day Conditions in Arabidopsis thaliana
Source: Plants (Basel). 2024 Aug 6;13(16):2181. doi: 10.3390/plants13162181 (PMC11360393; doi:10.3390/plants13162181)
Supplement: Supplementary file 1 [file plants-13-02181-s001.zip › Table S3.xlsx]

## Sheet: Sheet1
Table S3 KEGG enrichment analysis among the DEGs between WT and GhSWEET42-OE plants
PathwayID	Pathway	level1	Up	Down	DEG	Total	Pvalue	adjustPvalue
ath00940	Phenylpropanoid biosynthesis	Metabolism	20	7	27	128	1.35754e-05	0.00127297
ath00460	Cyanoamino acid metabolism	Metabolism	15	3	18	70	2.40184e-05	0.00127297
ath00500	Starch and sucrose metabolism	Metabolism	18	13	31	171	7.41463e-05	0.00261984
ath04075	Plant hormone signal transduction	Environmental Information Processing	23	20	43	289	0.000383795	0.0101706
ath00270	Cysteine and methionine metabolism	Metabolism	11	10	21	122	0.00211562	0.0448512
ath00480	Glutathione metabolism	Metabolism	15	2	17	103	0.00836647	0.147808
ath00950	Isoquinoline alkaloid biosynthesis	Metabolism	4	2	6	22	0.0102066	0.154557
ath00260	Glycine, serine and threonine metabolism	Metabolism	8	4	12	70	0.0186761	0.247458
ath00350	Tyrosine metabolism	Metabolism	6	2	8	41	0.0250513	0.295049
ath00901	Indole alkaloid biosynthesis	Metabolism	2	0	2	4	0.0416498	0.414613
ath00780	Biotin metabolism	Metabolism	0	4	4	16	0.0469125	0.414613
ath00040	Pentose and glucuronate interconversions	Metabolism	1	14	15	107	0.0486974	0.414613
