# Supplementary material for: GhSWEET42 Regulates Flowering Time under Long-Day Conditions in Arabidopsis thaliana
Source: Plants (Basel). 2024 Aug 6;13(16):2181. doi: 10.3390/plants13162181 (PMC11360393; doi:10.3390/plants13162181)
Supplement: Supplementary file 1 [file plants-13-02181-s001.zip › Table S4.xlsx]

## Sheet: WT_vs_OE.TF.deg
Table S4 Distribution of differentially expressed TFs
GeneID	Symbol	Family	Description	Regulation
AT2G24645	-	B3	Transcriptional factor B3 family protein	Down Regulation
AT2G36080	ABS2	B3	AP2/B3-like transcriptional factor family protein	Up Regulation
AT3G06160	-	B3	AP2/B3-like transcriptional factor family protein	Down Regulation
AT4G01580	-	B3	AP2/B3-like transcriptional factor family protein	Down Regulation
AT2G35550	BPC7	BBR-BPC	basic pentacysteine 7	Up Regulation
AT1G12860	SCRM2	bHLH	basic helix-loop-helix (bHLH) DNA-binding superfamily protein	Down Regulation
AT1G15790	-	bHLH	mediator of RNA polymerase II transcription subunit 15a-like protein	Up Regulation
AT1G18400	BEE1	bHLH	BR enhanced expression 1	Down Regulation
AT1G26945	KDR	bHLH	basic helix-loop-helix (bHLH) DNA-binding superfamily protein	Down Regulation
AT1G68810	-	bHLH	basic helix-loop-helix (bHLH) DNA-binding superfamily protein	Down Regulation
AT1G72210	-	bHLH	basic helix-loop-helix (bHLH) DNA-binding superfamily protein	Down Regulation
AT2G22760	-	bHLH	basic helix-loop-helix (bHLH) DNA-binding superfamily protein	Up Regulation
AT2G46810	-	bHLH	basic helix-loop-helix (bHLH) DNA-binding superfamily protein	Down Regulation
AT3G06120	MUTE	bHLH	basic helix-loop-helix (bHLH) DNA-binding superfamily protein	Down Regulation
AT3G25710	BHLH32	bHLH	basic helix-loop-helix 32	Down Regulation
AT3G61950	-	bHLH	basic helix-loop-helix (bHLH) DNA-binding superfamily protein	Down Regulation
AT4G00480	ATMYC1	bHLH	basic helix-loop-helix (bHLH) DNA-binding superfamily protein	Down Regulation
AT4G01460	-	bHLH	basic helix-loop-helix (bHLH) DNA-binding superfamily protein	Down Regulation
AT5G15160	BNQ2	bHLH	BANQUO 2	Down Regulation
AT5G39860	PRE1	bHLH	basic helix-loop-helix (bHLH) DNA-binding family protein	Down Regulation
AT5G43650	BHLH92	bHLH	basic helix-loop-helix (bHLH) DNA-binding superfamily protein	Up Regulation
AT5G46690	bHLH071	bHLH	beta HLH protein 71	Down Regulation
AT5G51790	-	bHLH	basic helix-loop-helix (bHLH) DNA-binding superfamily protein	Down Regulation
AT1G08320	TGA9	bZIP	bZIP transcription factor family protein	Up Regulation
AT1G77920	TGA7	bZIP	bZIP transcription factor family protein	Up Regulation
AT2G42380	BZIP34	bZIP	Basic-leucine zipper (bZIP) transcription factor family protein	Down Regulation
AT2G46270	GBF3	bZIP	G-box binding factor 3	Up Regulation
AT3G58120	BZIP61	bZIP	Basic-leucine zipper (bZIP) transcription factor family protein	Down Regulation
AT5G49450	bZIP1	bZIP	basic leucine-zipper 1	Up Regulation
AT1G14580	-	C2H2	C2H2-like zinc finger protein	Down Regulation
AT1G27730	STZ	C2H2	salt tolerance zinc finger	Up Regulation
AT1G75710	-	C2H2	C2H2-like zinc finger protein	Down Regulation
AT1G80730	ZFP1	C2H2	zinc-finger protein 1	Down Regulation
AT2G28710	-	C2H2	C2H2-type zinc finger family protein	Up Regulation
AT2G37430	ZAT11	C2H2	C2H2 and C2HC zinc fingers superfamily protein	Up Regulation
AT3G19580	ZF2	C2H2	zinc-finger protein 2	Up Regulation
AT3G44750	HDA3	C2H2	histone deacetylase 3	Down Regulation
AT3G46080	-	C2H2	C2H2-type zinc finger family protein	Up Regulation
AT3G46090	ZAT7	C2H2	C2H2 and C2HC zinc fingers superfamily protein	Up Regulation
AT5G04340	ZAT6	C2H2	6	Up Regulation
AT5G59820	RHL41	C2H2	C2H2-type zinc finger family protein	Up Regulation
AT5G67450	ZF1	C2H2	zinc-finger protein 1	Up Regulation
AT4G29190	OZF2	C3H	Zinc finger C-x8-C-x5-C-x3-H type family protein	Up Regulation
AT5G58620	-	C3H	zinc finger (CCCH-type) family protein	Up Regulation
AT3G22760	SOL1	CPP	Tesmin/TSO1-like CXC domain-containing protein	Down Regulation
AT4G14770	TCX2	CPP	TESMIN/TSO1-like CXC 2	Down Regulation
AT2G37590	DOF2.4	Dof	DNA binding with one finger 2.4	Down Regulation
AT3G45610	DOF6	Dof	Dof-type zinc finger DNA-binding family protein	Down Regulation
AT5G62940	HCA2	Dof	Dof-type zinc finger DNA-binding family protein	Down Regulation
AT3G01330	DEL3	E2F/DP	DP-E2F-like protein 3	Down Regulation
AT3G48160	DEL1	E2F/DP	DP-E2F-like 1	Down Regulation
AT1G06160	ORA59	ERF	octadecanoid-responsive AP2/ERF 59	Up Regulation
AT1G28370	ERF11	ERF	ERF domain protein 11	Up Regulation
AT1G33760	-	ERF	Integrase-type DNA-binding superfamily protein	Up Regulation
AT1G75490	-	ERF	Integrase-type DNA-binding superfamily protein	Up Regulation
AT2G20880	ERF53	ERF	Integrase-type DNA-binding superfamily protein	Up Regulation
AT2G22200	-	ERF	Integrase-type DNA-binding superfamily protein	Down Regulation
AT2G33710	-	ERF	Integrase-type DNA-binding superfamily protein	Up Regulation
AT2G35700	ERF38	ERF	ERF family protein 38	Down Regulation
AT2G44840	ERF13	ERF	ethylene-responsive element binding factor 13	Up Regulation
AT2G44940	-	ERF	Integrase-type DNA-binding superfamily protein	Down Regulation
AT3G23240	ERF1	ERF	ethylene response factor 1	Up Regulation
AT3G50260	CEJ1	ERF	cooperatively regulated by ethylene and jasmonate 1	Up Regulation
AT3G57600	-	ERF	Integrase-type DNA-binding superfamily protein	Down Regulation
AT3G61630	CRF6	ERF	cytokinin response factor 6	Up Regulation
AT4G06746	RAP2.9	ERF	related to AP2 9	Up Regulation
AT4G17500	ERF-1	ERF	ethylene responsive element binding factor 1	Up Regulation
AT4G23750	CRF2	ERF	cytokinin response factor 2	Down Regulation
AT4G28140	-	ERF	Integrase-type DNA-binding superfamily protein	Up Regulation
AT4G36900	RAP2.10	ERF	related to AP2 10	Up Regulation
AT5G05410	DREB2A	ERF	DRE-binding protein 2A	Up Regulation
AT5G11590	TINY2	ERF	Integrase-type DNA-binding superfamily protein	Down Regulation
AT5G13330	Rap2.6L	ERF	related to AP2 6l	Up Regulation
AT5G21960	-	ERF	Integrase-type DNA-binding superfamily protein	Up Regulation
AT5G47220	ERF2	ERF	ethylene responsive element binding factor 2	Up Regulation
AT5G61600	ERF104	ERF	ethylene response factor 104	Up Regulation
AT1G13300	HRS1	G2-like	myb-like transcription factor family protein	Up Regulation
AT2G18380	GATA20	GATA	GATA transcription factor 20	Down Regulation
AT3G06740	GATA15	GATA	GATA transcription factor 15	Down Regulation
AT3G16870	GATA17	GATA	GATA transcription factor 17	Down Regulation
AT4G16141	-	GATA	GATA type zinc finger transcription factor family protein	Down Regulation
AT4G36240	GATA7	GATA	GATA transcription factor 7	Down Regulation
AT4G00390	-	GeBP	DNA-binding storekeeper protein-related transcriptional regulator	Up Regulation
AT1G63100	-	GRAS	GRAS family transcription factor	Down Regulation
AT1G66350	RGL1	GRAS	RGA-like 1	Down Regulation
AT3G03450	RGL2	GRAS	RGA-like 2	Down Regulation
AT4G17230	SCL13	GRAS	SCARECROW-like 13	Up Regulation
AT3G52910	GRF4	GRF	growth-regulating factor 4	Down Regulation
AT2G44910	HB4	HD-ZIP	homeobox-leucine zipper protein 4	Up Regulation
AT2G46680	HB-7	HD-ZIP	homeobox 7	Up Regulation
AT4G17460	HAT1	HD-ZIP	Homeobox-leucine zipper protein 4 (HB-4) / HD-ZIP protein	Down Regulation
AT5G46880	HB-7	HD-ZIP	homeobox-7	Down Regulation
AT1G46264	HSFB4	HSF	heat shock transcription factor B4	Down Regulation
AT1G67970	HSFA8	HSF	heat shock transcription factor A8	Up Regulation
AT4G18870	-	HSF	E2F/DP family winged-helix DNA-binding domain-containing protein	Up Regulation
AT4G36990	HSF4	HSF	heat shock factor 4	Up Regulation
AT1G07900	LBD1	LBD	LOB domain-containing protein 1	Up Regulation
AT1G31320	LBD4	LBD	LOB domain-containing protein 4	Down Regulation
AT5G62165	AGL42	MIKC_MADS	AGAMOUS-like 42	Down Regulation
AT5G48670	AGL80	M-type_MADS	AGAMOUS-like 80	Up Regulation
AT1G06180	MYB13	MYB	myb domain protein 13	Up Regulation
AT1G18570	MYB51	MYB	myb domain protein 51	Up Regulation
AT1G48000	MYB112	MYB	myb domain protein 112	Up Regulation
AT1G74080	MYB122	MYB	myb domain protein 122	Up Regulation
AT2G16720	MYB7	MYB	myb domain protein 7	Up Regulation
AT2G38090	-	MYB	Duplicated homeodomain-like superfamily protein	Down Regulation
AT2G39880	MYB25	MYB	myb domain protein 25	Down Regulation
AT2G47190	MYB2	MYB	myb domain protein 2	Up Regulation
AT3G06490	MYB108	MYB	myb domain protein 108	Up Regulation
AT4G01680	MYB55	MYB	myb domain protein 55	Down Regulation
AT4G05100	MYB74	MYB	myb domain protein 74	Up Regulation
AT4G12350	MYB42	MYB	myb domain protein 42	Up Regulation
AT4G22680	MYB85	MYB	myb domain protein 85	Up Regulation
AT5G11510	MYB3R-4	MYB	myb domain protein 3r-4	Down Regulation
AT5G15310	MYB16	MYB	myb domain protein 16	Down Regulation
AT5G26660	MYB86	MYB	myb domain protein 86	Up Regulation
AT5G49330	MYB111	MYB	myb domain protein 111	Down Regulation
AT5G65230	MYB53	MYB	myb domain protein 53	Down Regulation
AT1G19510	RL5	MYB_related	RAD-like 5	Up Regulation
AT1G75250	RL6	MYB_related	RAD-like 6	Up Regulation
AT2G13960	-	MYB_related	Homeodomain-like superfamily protein	Up Regulation
AT2G30424	TCL2	MYB_related	Homeodomain-like superfamily protein	Down Regulation
AT3G23250	MYB15	MYB_related	myb domain protein 15	Up Regulation
AT4G36570	RL3	MYB_related	RAD-like 3	Down Regulation
AT5G53200	TRY	MYB_related	Homeodomain-like superfamily protein	Down Regulation
AT1G01010	NAC001	NAC	NAC domain containing protein 1	Up Regulation
AT1G02220	NAC003	NAC	NAC domain containing protein 3	Up Regulation
AT1G02230	NAC004	NAC	NAC domain containing protein 4	Up Regulation
AT1G12260	NAC007	NAC	NAC 007	Down Regulation
AT1G34180	NAC016	NAC	NAC domain containing protein 16	Up Regulation
AT1G52880	NAM	NAC	NAC (No Apical Meristem) domain transcriptional regulator superfamily protein	Up Regulation
AT1G52890	NAC019	NAC	NAC domain containing protein 19	Up Regulation
AT1G56010	NAC1	NAC	NAC domain containing protein 1	Up Regulation
AT2G17040	NAC036	NAC	NAC domain containing protein 36	Up Regulation
AT2G43000	NAC042	NAC	NAC domain containing protein 42	Up Regulation
AT3G03200	NAC045	NAC	NAC domain containing protein 45	Down Regulation
AT3G04060	NAC046	NAC	NAC domain containing protein 46	Up Regulation
AT3G04070	NAC047	NAC	NAC domain containing protein 47	Up Regulation
AT3G04420	NAC048	NAC	NAC domain containing protein 48	Up Regulation
AT3G10500	NAC053	NAC	NAC domain containing protein 53	Up Regulation
AT3G12910	-	NAC	NAC (No Apical Meristem) domain transcriptional regulator superfamily protein	Up Regulation
AT3G15500	NAC3	NAC	NAC domain containing protein 3	Up Regulation
AT3G15510	NAC2	NAC	NAC domain containing protein 2	Up Regulation
AT3G29035	NAC3	NAC	NAC domain containing protein 3	Up Regulation
AT4G01540	NTM1	NAC	NAC with transmembrane motif1	Up Regulation
AT4G27410	RD26	NAC	NAC (No Apical Meristem) domain transcriptional regulator superfamily protein	Up Regulation
AT5G08790	ATAF2	NAC	NAC (No Apical Meristem) domain transcriptional regulator superfamily protein	Up Regulation
AT5G18270	ANAC087	NAC	NAC domain containing protein 87	Up Regulation
AT5G22380	NAC090	NAC	NAC domain containing protein 90	Up Regulation
AT5G39610	NAC6	NAC	NAC domain containing protein 6	Up Regulation
AT5G62380	NAC101	NAC	NAC-domain protein 101	Down Regulation
AT1G72830	NF-YA3	NF-YA	nuclear factor Y, subunit A3	Up Regulation
AT5G43250	NF-YC13	NF-YC	nuclear factor Y, subunit C13	Down Regulation
AT1G25560	TEM1	RAV	AP2/B3 transcription factor family protein	Up Regulation
AT2G42200	SPL9	SBP	squamosa promoter binding protein-like 9	Down Regulation
AT3G15270	SPL5	SBP	squamosa promoter binding protein-like 5	Down Regulation
AT1G70510	KNAT2	TALE	homeobox knotted-like protein	Down Regulation
AT1G67260	TCP1	TCP	TCP family transcription factor	Up Regulation
AT3G18550	BRC1	TCP	TCP family transcription factor	Up Regulation
AT2G38250	-	Trihelix	Homeodomain-like superfamily protein	Up Regulation
AT3G25990	-	Trihelix	Homeodomain-like superfamily protein	Up Regulation
AT2G02740	WHY3	Whirly	ssDNA-binding transcriptional regulator	Down Regulation
AT1G18860	WRKY61	WRKY	WRKY DNA-binding protein 61	Up Regulation
AT1G29280	WRKY65	WRKY	WRKY DNA-binding protein 65	Up Regulation
AT1G29860	WRKY71	WRKY	WRKY DNA-binding protein 71	Up Regulation
AT1G62300	WRKY6	WRKY	WRKY family transcription factor	Up Regulation
AT1G66600	ABO3	WRKY	ABA overly sensitive mutant 3	Up Regulation
AT1G69810	WRKY36	WRKY	WRKY DNA-binding protein 36	Up Regulation
AT2G23320	WRKY15	WRKY	WRKY DNA-binding protein 15	Up Regulation
AT2G25000	WRKY60	WRKY	WRKY DNA-binding protein 60	Up Regulation
AT2G30250	WRKY25	WRKY	WRKY DNA-binding protein 25	Up Regulation
AT2G40740	WRKY55	WRKY	WRKY DNA-binding protein 55	Up Regulation
AT2G47260	WRKY23	WRKY	WRKY DNA-binding protein 23	Down Regulation
AT3G01970	WRKY45	WRKY	WRKY DNA-binding protein 45	Up Regulation
AT3G58710	WRKY69	WRKY	WRKY DNA-binding protein 69	Up Regulation
AT4G01720	WRKY47	WRKY	WRKY family transcription factor	Up Regulation
AT4G11070	WRKY41	WRKY	WRKY family transcription factor	Up Regulation
AT4G18170	WRKY28	WRKY	WRKY DNA-binding protein 28	Up Regulation
AT4G22070	WRKY31	WRKY	WRKY DNA-binding protein 31	Up Regulation
AT4G23810	WRKY53	WRKY	WRKY family transcription factor	Up Regulation
AT4G31800	WRKY18	WRKY	WRKY DNA-binding protein 18	Up Regulation
AT5G01900	WRKY62	WRKY	WRKY DNA-binding protein 62	Up Regulation
AT5G07100	WRKY26	WRKY	WRKY DNA-binding protein 26	Up Regulation
AT5G13080	WRKY75	WRKY	WRKY DNA-binding protein 75	Up Regulation
AT5G15130	WRKY72	WRKY	WRKY DNA-binding protein 72	Up Regulation
AT5G22570	WRKY38	WRKY	WRKY DNA-binding protein 38	Up Regulation
AT5G24110	WRKY30	WRKY	WRKY DNA-binding protein 30	Up Regulation
AT5G46350	WRKY8	WRKY	WRKY DNA-binding protein 8	Up Regulation
AT5G49520	WRKY48	WRKY	WRKY DNA-binding protein 48	Up Regulation
AT5G64810	WRKY51	WRKY	WRKY DNA-binding protein 51	Up Regulation
AT2G45190	AFO	YABBY	Plant-specific transcription factor YABBY family protein	Down Regulation
AT1G14440	HB31	ZF-HD	homeobox protein 31	Down Regulation
AT1G75240	HB33	ZF-HD	homeobox protein 33	Down Regulation
AT3G50890	HB28	ZF-HD	homeobox protein 28	Down Regulation
AT5G65410	HB25	ZF-HD	homeobox protein 25	Down Regulation
