# Supplementary material for: GhSWEET42 Regulates Flowering Time under Long-Day Conditions in Arabidopsis thaliana
Source: Plants (Basel). 2024 Aug 6;13(16):2181. doi: 10.3390/plants13162181 (PMC11360393; doi:10.3390/plants13162181)
Supplement: Supplementary file 1 [file plants-13-02181-s001.zip › Table S5.xls]

## Sheet: Sheet1
GhSWEET42-F	ATGGTGTCTCACCTAGTCAGCACT
GhSWEET42-R	TTAAGTTGCTCTGGTGGTCTTCTT
qGhSWEET42-F	ACAGCACCCTGGTTATCACCATC
qGhSWEET42-R	GAAAACTACCTCGACCAACGCG
qGhHIS3-F	CGGTGGTGTGAAGAAGCCTCAT
qGhHIS3-R	AATTTCACGAACAAGCCTCTGGAA
qAtUBQ10-F	CCTTGTATAATCCCTGATGA
qAtUBQ10-R	AACAGGAACGGAAACATAGT
qCO-F	TTGTGTGAGGCAGATGATGC
qCO-R	TCGCTTTGGTGGTGAGTAGT
qFT-F	AAGTCCTAGCAACCCTCACC
qFT-R	TGAATTCCTGCAGTGGGACT
qTSF-F	TTTGGCAATGAGGTGGTGTG
qTSF-R	CGGTGCATAAACCGTTTGTCT
qGI-F	GAACCCTTGGAAGCCTACCT
qGI-R	TTTCAGTCCTTGAGGCGGAT
qRGL1-F	TAGCTCATCCCGGTTCCATC
qRGL1-R	ATTCCGTGAACCGATCGAGA
qRGL2-F	GGATGCAATGGCCTGCTTTA
qRGL2-R	CAGCGGCTAAGCCTTTGAAT
qRGL3-F	GACGGAAGGAAGCGATAGGA
qRGL3-R	CCGCCAGATAACGCCAATAG
qGA4-F	TGGTGACCTCTTCCACATCC
qGA4-R	TCAACGGGACTAACCAGCTT
qFRI-F	GCGAGACAAGTTTCGCTTCT
qFRI-R	TTTCCTCCAAGCAACAGCAG
qFLC-F	TGGATAGCAAGCTTGTGGGA
qFLC-R	TGAGTTCGGTCTTCTTGGCT
qSVP-F	GTGGTGCTGAATCGGAGAAC
qSVP-R	TACGGTAAGCCGAGCCTAAG
qTFL1-F	ATGGCCATGAGCTCTTTCCT
qTFL1-R	GCCGGGAATGTTTGTAACGA
qFUL-F	GCCGAGACGTTTCACAAAGT
qFUL-R	TTGGAGCTCCTTCAAGCTCA
qAP1-F	GAGAAGGCCATACAGGAGCA
qAP1-R	GAGGCATATTGTGGCCTTGG
qFKF1-F	AGCATCCCACATGGAAGGAA
qFKF1-R	ACAAGAAGGTGTCGCTGAGA
qTEM1-F	GGCGATGTCGTAAGAAGACG
qTEM1-R	TCGAGACCGAGTCACGTAAG
qTEM2-F	AAACAACACGCCGAGAAACA
qTEM2-R	ATCGACTCCATCCCTTGGTC
qSRR1-F	CAGCATTCTTGGAGCAGCTT
qSRR1-R	CTCAGCTGAAACCTCGGAGA
qHDF1-F	TCGAGGACTTCCCATGATCG
qHDF1-R	CTGCGATAGACTCAGACGGA
qSOC1-F	TGCAACAAGCAGACAAGTGA
qSOC1-R	GCATATTGGAGCTGGCGAAT
qLFY-F	GCTTCTTGTTGGTGAACGGT
qLFY-R	AACCCTTCTTGGGAGAGAGC
qELF4-F	CACCAATCGAGAATGGCTGA
qELF4-R	CACCATCGTGACCGTTCTTC
qELF3-F	CACAGGAAGCAGTCCAAGTG
qELF3-R	CTTGTCGTCGTTGTGGTTGT
qFRI-F	GCGAGACAAGTTTCGCTTCT
qFRI-R	TTTCCTCCAAGCAACAGCAG

## Sheet: Sheet2
Table S5 sequences of primers used in this study.
Primer name	Forward primer (5'-3')	Reverse primer (5'-3')	Use of primers
GhSWEET42	ATGGTGTCTCACCTAGTCAGCACT	TTAAGTTGCTCTGGTGGTCTTCTT	gene sequencing
qGhSWEET42	ACAGCACCCTGGTTATCACCATC	GAAAACTACCTCGACCAACGCG	qRT-PCR
qGhHIS3	CGGTGGTGTGAAGAAGCCTCAT	AATTTCACGAACAAGCCTCTGGAA	qRT-PCR
qAtUBQ10	CCTTGTATAATCCCTGATGA	AACAGGAACGGAAACATAGT	qRT-PCR
qFT	AAGTCCTAGCAACCCTCACC	TGAATTCCTGCAGTGGGACT	qRT-PCR
qSOC1	TGCAACAAGCAGACAAGTGA	GCATATTGGAGCTGGCGAAT	qRT-PCR
qGI	GAACCCTTGGAAGCCTACCT	TTTCAGTCCTTGAGGCGGAT	qRT-PCR
qFKF1	AGCATCCCACATGGAAGGAA	ACAAGAAGGTGTCGCTGAGA	qRT-PCR
qRGL2	GGATGCAATGGCCTGCTTTA	CAGCGGCTAAGCCTTTGAAT	qRT-PCR
qTSF	TTTGGCAATGAGGTGGTGTG	CGGTGCATAAACCGTTTGTCT	qRT-PCR
qFLC	TGGATAGCAAGCTTGTGGGA	TGAGTTCGGTCTTCTTGGCT	qRT-PCR
qRGL3	GACGGAAGGAAGCGATAGGA	CCGCCAGATAACGCCAATAG	qRT-PCR
qFUL	GCCGAGACGTTTCACAAAGT	TTGGAGCTCCTTCAAGCTCA	qRT-PCR
qTEM2	AAACAACACGCCGAGAAACA	ATCGACTCCATCCCTTGGTC	qRT-PCR
qTEM1	GGCGATGTCGTAAGAAGACG	TCGAGACCGAGTCACGTAAG	qRT-PCR
qELF3	CACAGGAAGCAGTCCAAGTG	CTTGTCGTCGTTGTGGTTGT	qRT-PCR
qSVP	GTGGTGCTGAATCGGAGAAC	TACGGTAAGCCGAGCCTAAG	qRT-PCR
qAPI	GAGAAGGCCATACAGGAGCA	GAGGCATATTGTGGCCTTGG	qRT-PCR
qCO	TTGTGTGAGGCAGATGATGC	TCGCTTTGGTGGTGAGTAGT	qRT-PCR
qHDF1	TCGAGGACTTCCCATGATCG	CTGCGATAGACTCAGACGGA	qRT-PCR
YGhSWEET42	GCATGGTCTCATAGAATGGTGTCTCACCTAGTCAGCAC	AGATGGTCTCTCACCAGTTGCTCTGGTGGTCTTCTTG	subcellular
